# Supplementary material for: Transcriptomic analysis of cultivated cotton Gossypium hirsutum provides insights into host responses upon whitefly-mediated transmission of cotton leaf curl disease
Source: PLoS One. 2019 Feb 7;14(2):e0210011. doi: 10.1371/journal.pone.0210011 (PMC6366760; doi:10.1371/journal.pone.0210011)
Supplement: S1 Table — (XLSX) [file pone.0210011.s008.xlsx]

## Sheet: Sheet1
gene_id	locus	value_1	value_2	log2(fold_change)	p_value	q_value
CotAD_00095	gnl|AD1_BGI|Dt_chr9:64490989-64492260	0	28.1552	inf	5e-05	0.00482969
CotAD_00137	gnl|AD1_BGI|Dt_chr9:64851215-64854253	18.5764	0	_inf	5e-05	0.00482969
CotAD_00286	gnl|AD1_BGI|Dt_chr9:65972798-65973167	0	41.593	inf	0.00025	0.0169463
CotAD_00297	gnl|AD1_BGI|Dt_chr9:66063248-66063728	0	23.4065	inf	0.0003	0.0191591
CotAD_00432	gnl|AD1_BGI|Dt_chr9:66986927-66988574	20.2877	0	_inf	5e-05	0.00482969
CotAD_00994	gnl|AD1_BGI|Dt_chr10:6531826-6533146	0	10.9422	inf	5e-05	0.00482969
CotAD_01080	gnl|AD1_BGI|Dt_chr10:8066658-8066886	0	150.576	inf	0.0002	0.0143767
CotAD_01225	gnl|AD1_BGI|Dt_chr10:10568719-10569531	39.6296	0	_inf	0.0006	0.027354
CotAD_01340	gnl|AD1_BGI|Dt_chr10:12690290-12697927	55.0879	6.08513	-3.17838	0.00075	0.0302644
CotAD_01557	gnl|AD1_BGI|Dt_chr9:60293834-60296511	12.1938	0	_inf	0.0005	0.0247676
CotAD_01613	gnl|AD1_BGI|Dt_chr9:59783531-59785158	12.016	0	_inf	0.00045	0.02326
CotAD_01650	gnl|AD1_BGI|Dt_chr9:59533820-59534024	0	186.766	inf	0.00015	0.0117678
CotAD_01715	gnl|AD1_BGI|Dt_chr9:58952376-58956193	18.8617	0	_inf	5e-05	0.00482969
CotAD_01790	gnl|AD1_BGI|Dt_chr3:10318910-10319393	19.3816	0	_inf	0.00145	0.048506
CotAD_02522	gnl|AD1_BGI|Dt_chr9:39834384-39837022	32.539	189.242	2.53999	0.0005	0.0247676
CotAD_02529	gnl|AD1_BGI|Dt_chr9:40000818-40001804	17.159	0	_inf	0.00105	0.0380041
CotAD_02694	gnl|AD1_BGI|Dt_chr9:41409281-41411572	23.722	0	_inf	5e-05	0.00482969
CotAD_02818	gnl|AD1_BGI|Dt_chr9:42337973-42338668	14.0183	0	_inf	0.001	0.0367102
CotAD_02915	gnl|AD1_BGI|Dt_chr5:7862345-7863774	147.215	0	_inf	0.00035	0.020646
CotAD_02998	gnl|AD1_BGI|Dt_chr5:7198301-7198712	18.4018	0	_inf	0.0015	0.0495353
CotAD_03051	gnl|AD1_BGI|Dt_chr5:6890549-6890972	227.08	1254.88	2.46628	0.00025	0.0169463
CotAD_03478	gnl|AD1_BGI|At_chr9:41370892-41371714	0	73.3631	inf	0.00065	0.0283778
CotAD_03556	gnl|AD1_BGI|At_chr9:42050076-42050807	0	20.2014	inf	0.0002	0.0143767
CotAD_03603	gnl|AD1_BGI|At_chr9:42387749-42391949	15.7578	0	_inf	0.0005	0.0247676
CotAD_03687	gnl|AD1_BGI|At_chr9:43140435-43142422	29.3488	0	_inf	5e-05	0.00482969
CotAD_03733	gnl|AD1_BGI|Dt_chr7:6116854-6117175	0	72.042	inf	5e-05	0.00482969
CotAD_03817	gnl|AD1_BGI|Dt_chr7:6796980-6798471	0	16.9894	inf	5e-05	0.00482969
CotAD_04062	gnl|AD1_BGI|Dt_chr5:12434142-12436436	14.3784	0	_inf	5e-05	0.00482969
CotAD_04066	gnl|AD1_BGI|Dt_chr5:12458252-12460426	240.904	0	_inf	5e-05	0.00482969
CotAD_04433	gnl|AD1_BGI|At_chr8:76232434-76233397	0	17.1822	inf	0.0002	0.0143767
CotAD_04660	gnl|AD1_BGI|At_chr4:36986538-36986787	0	174.288	inf	0.0003	0.0191591
CotAD_04678	gnl|AD1_BGI|At_chr4:37066105-37067253	0	1357.24	inf	5e-05	0.00482969
CotAD_04792	gnl|AD1_BGI|At_chr4:38267829-38268534	0	17.6723	inf	0.00045	0.02326
CotAD_04808	gnl|AD1_BGI|At_chr4:38386380-38387148	0	41.8914	inf	5e-05	0.00482969
CotAD_05066	gnl|AD1_BGI|Dt_chr7:12943541-12943812	199.658	0	_inf	0.0006	0.027354
CotAD_05097	gnl|AD1_BGI|Dt_chr7:13389110-13389546	0	107.394	inf	5e-05	0.00482969
CotAD_05128	gnl|AD1_BGI|Dt_chr7:13906637-13907378	170.916	0	_inf	5e-05	0.00482969
CotAD_05147	gnl|AD1_BGI|Dt_chr7:14142204-14143441	0	25.3683	inf	5e-05	0.00482969
CotAD_05171	gnl|AD1_BGI|Dt_chr7:14551592-14551979	0	41.8545	inf	0.00035	0.020646
CotAD_05360	gnl|AD1_BGI|Dt_chr7:3156236-3157514	17.8824	0	_inf	0.00065	0.0283778
CotAD_05724	gnl|AD1_BGI|At_chr9:84064052-84064646	0	20.8897	inf	5e-05	0.00482969
CotAD_05900	gnl|AD1_BGI|Dt_chr5:50876129-50882035	40.5431	5.19921	-2.96309	0.0007	0.029004
CotAD_06088	gnl|AD1_BGI|Dt_chr13:23701967-23702321	26.0469	0	_inf	0.00145	0.048506
CotAD_06253	gnl|AD1_BGI|Dt_chr13:21955515-21960249	0	13.6645	inf	0.001	0.0367102
CotAD_06933	gnl|AD1_BGI|At_chr13:26099626-26100103	0	30.9336	inf	0.0003	0.0191591
CotAD_07007	gnl|AD1_BGI|At_chr2:12019518-12020001	0	49.3338	inf	0.001	0.0367102
CotAD_07017	gnl|AD1_BGI|At_chr2:11873122-11873719	0	27.6843	inf	0.0001	0.00858611
CotAD_07101	gnl|AD1_BGI|At_chr2:10619165-10620613	100.725	0	_inf	5e-05	0.00482969
CotAD_07125	gnl|AD1_BGI|At_chr2:10047732-10047984	0	85.3896	inf	0.00015	0.0117678
CotAD_07151	gnl|AD1_BGI|At_chr2:9291153-9293100	16.3527	0	_inf	0.0001	0.00858611
CotAD_07542	gnl|AD1_BGI|At_chr9:39979395-39981121	15.0227	0	_inf	5e-05	0.00482969
CotAD_08031	gnl|AD1_BGI|Dt_chr9:35991068-35994022	13.5909	0	_inf	5e-05	0.00482969
CotAD_08077	gnl|AD1_BGI|Dt_chr9:36528443-36530734	13.3937	0	_inf	0.0004	0.0221577
CotAD_08671	gnl|AD1_BGI|At_chr1:51740239-51741183	29.01	0	_inf	0.00045	0.02326
CotAD_08746	gnl|AD1_BGI|At_chr1:52536404-52536931	0	54.5443	inf	0.00055	0.0261546
CotAD_08773	gnl|AD1_BGI|At_chr1:52778490-52781061	14.9421	0	_inf	0.0014	0.0477638
CotAD_08801	gnl|AD1_BGI|At_chr1:52999395-53000058	0	14.3583	inf	0.0007	0.029004
CotAD_09207	gnl|AD1_BGI|Dt_chr1:37814416-37816343	0	20.0479	inf	0.0006	0.027354
CotAD_09372	gnl|AD1_BGI|Dt_chr7:19973154-19973763	0	21.8085	inf	0.00025	0.0169463
CotAD_09595	gnl|AD1_BGI|At_chr9:52665250-52666895	0	59.5893	inf	0.0007	0.029004
CotAD_09666	gnl|AD1_BGI|Dt_chr9:58205418-58206706	41.6736	0	_inf	5e-05	0.00482969
CotAD_10063	gnl|AD1_BGI|At_chr7:6749405-6750311	20.424	0	_inf	5e-05	0.00482969
CotAD_10143	gnl|AD1_BGI|At_chr7:7381818-7384853	11.0365	55.8462	2.33918	0.0009	0.0345149
CotAD_10769	gnl|AD1_BGI|Dt_chr7:12653853-12654852	37.2179	0	_inf	5e-05	0.00482969
CotAD_10959	gnl|AD1_BGI|At_chr6:3398375-3399292	0	37.6252	inf	0.00145	0.048506
CotAD_11361	gnl|AD1_BGI|Dt_chr6:4465371-4467039	0	44.2583	inf	5e-05	0.00482969
CotAD_11434	gnl|AD1_BGI|Dt_chr6:3945611-3947836	11.3021	0	_inf	0.00075	0.0302644
CotAD_11447	gnl|AD1_BGI|Dt_chr6:3824858-3825263	0	19.166	inf	0.0009	0.0345149
CotAD_11464	gnl|AD1_BGI|Dt_chr6:3665249-3665453	0	237.917	inf	5e-05	0.00482969
CotAD_11669	gnl|AD1_BGI|Dt_chr8:22213990-22214353	0	88.9112	inf	0.00055	0.0261546
CotAD_11727	gnl|AD1_BGI|Dt_chr8:23232829-23233764	20.8949	0	_inf	0.0004	0.0221577
CotAD_12287	gnl|AD1_BGI|At_chr1:11001702-11002270	0	29.5641	inf	0.0003	0.0191591
CotAD_12293	gnl|AD1_BGI|At_chr1:10854180-10856198	37.0068	0	_inf	0.0002	0.0143767
CotAD_12433	gnl|AD1_BGI|At_chr9:54609574-54610101	19.1834	0	_inf	0.0009	0.0345149
CotAD_12465	gnl|AD1_BGI|At_chr9:54835539-54836415	503.283	73.4759	-2.77603	0.0012	0.0419593
CotAD_12809	gnl|AD1_BGI|Dt_chr8:41360092-41360314	0	187.216	inf	5e-05	0.00482969
CotAD_12914	gnl|AD1_BGI|At_chr8:43501904-43502985	33.8725	0	_inf	0.00025	0.0169463
CotAD_12922	gnl|AD1_BGI|At_chr8:43414760-43415564	15.5768	0	_inf	5e-05	0.00482969
CotAD_12948	gnl|AD1_BGI|At_chr8:43172147-43173362	0	33.0033	inf	0.00015	0.0117678
CotAD_12966	gnl|AD1_BGI|At_chr8:42927612-42927918	0	50.3036	inf	0.0007	0.029004
CotAD_13201	gnl|AD1_BGI|Dt_chr8:44550223-44550877	37.3291	0	_inf	0.00025	0.0169463
CotAD_13380	gnl|AD1_BGI|Dt_chr6:42842298-42845079	12.368	0	_inf	0.00015	0.0117678
CotAD_13454	gnl|AD1_BGI|Dt_chr9:52464319-52465039	0	43.3362	inf	5e-05	0.00482969
CotAD_13475	gnl|AD1_BGI|Dt_chr9:52253569-52263247	44.4013	1.7618	-4.65548	0.0007	0.029004
CotAD_13571	gnl|AD1_BGI|Dt_chr6:12456680-12457211	0	36.2433	inf	5e-05	0.00482969
CotAD_13780	gnl|AD1_BGI|Dt_chr12:3564485-3564953	0	21.2209	inf	0.0011	0.038992
CotAD_13787	gnl|AD1_BGI|Dt_chr12:3507057-3507510	0	30.7746	inf	0.0001	0.00858611
CotAD_13846	gnl|AD1_BGI|Dt_chr12:2981600-2984166	35.9787	0	_inf	5e-05	0.00482969
CotAD_13984	gnl|AD1_BGI|Dt_chr13:19498844-19501493	12.7871	0	_inf	5e-05	0.00482969
CotAD_14204	gnl|AD1_BGI|Dt_chr8:4274794-4276933	33.6703	0	_inf	0.001	0.0367102
CotAD_14644	gnl|AD1_BGI|At_chr1:106911053-106917437	13.4818	0	_inf	0.0006	0.027354
CotAD_14829	gnl|AD1_BGI|Dt_chr12:10475480-10477081	0	38.4442	inf	0.0001	0.00858611
CotAD_14835	gnl|AD1_BGI|Dt_chr12:10528995-10532002	15.258	0	_inf	5e-05	0.00482969
CotAD_14885	gnl|AD1_BGI|Dt_chr12:10976582-10979153	13.2124	0	_inf	0.0011	0.038992
CotAD_15901	gnl|AD1_BGI|Dt_chr12:1470343-1478664	12.536	0	_inf	5e-05	0.00482969
CotAD_16160	gnl|AD1_BGI|Dt_chr13:41666364-41666793	0	37.4921	inf	5e-05	0.00482969
CotAD_16375	gnl|AD1_BGI|Dt_chr8:39252758-39255248	15.6446	0	_inf	5e-05	0.00482969
CotAD_16405	gnl|AD1_BGI|Dt_chr1:53661988-53664025	37.7148	0	_inf	0.00095	0.0358979
CotAD_16642	gnl|AD1_BGI|Dt_chr13:9013394-9016503	17.9898	0	_inf	5e-05	0.00482969
CotAD_16844	gnl|AD1_BGI|At_chr2:7284173-7284898	0	39.6004	inf	5e-05	0.00482969
CotAD_17067	gnl|AD1_BGI|At_chr7:9180064-9180547	87.1911	0	_inf	0.00125	0.0435107
CotAD_17131	gnl|AD1_BGI|At_chr6:51781678-51782162	0	43.5401	inf	5e-05	0.00482969
CotAD_18089	gnl|AD1_BGI|Dt_chr6:20539228-20545010	86.3887	13.1051	-2.72072	0.0002	0.0143767
CotAD_18149	gnl|AD1_BGI|Dt_chr6:21858376-21859536	0	99.6802	inf	0.00035	0.020646
CotAD_18871	gnl|AD1_BGI|At_chr6:55412466-55412970	15.9429	0	_inf	0.0009	0.0345149
CotAD_18951	gnl|AD1_BGI|Dt_chr12:17739721-17740550	0	31.9938	inf	0.00065	0.0283778
CotAD_18954	gnl|AD1_BGI|Dt_chr12:17730979-17732328	0	43.2176	inf	5e-05	0.00482969
CotAD_19080	gnl|AD1_BGI|At_chr12:50912669-50914077	0	14.8387	inf	5e-05	0.00482969
CotAD_19166	gnl|AD1_BGI|At_chr12:51667382-51669536	66.2789	7.13967	-3.21462	0.0007	0.029004
CotAD_19385	gnl|AD1_BGI|Dt_chr11:10985504-10985702	169.304	0	_inf	0.0008	0.0319483
CotAD_19473	gnl|AD1_BGI|Dt_chr2:33034107-33034449	0	43.7269	inf	0.00055	0.0261546
CotAD_19483	gnl|AD1_BGI|Dt_chr2:33328214-33328528	0	173.661	inf	0.00015	0.0117678
CotAD_19555	gnl|AD1_BGI|Dt_chr2:35753304-35754965	22.4922	0	_inf	0.0007	0.029004
CotAD_19598	gnl|AD1_BGI|At_chr1:86900945-86901224	218.176	0	_inf	5e-05	0.00482969
CotAD_19696	gnl|AD1_BGI|At_chr1:85256680-85259101	17.286	0	_inf	0.0009	0.0345149
CotAD_19746	gnl|AD1_BGI|At_chr11:7738220-7738541	0	57.1954	inf	0.0002	0.0143767
CotAD_19751	gnl|AD1_BGI|At_chr11:7718935-7719547	0	28.6744	inf	0.0004	0.0221577
CotAD_19767	gnl|AD1_BGI|At_chr11:7597036-7597681	0	18.4597	inf	5e-05	0.00482969
CotAD_19847	gnl|AD1_BGI|Dt_chr6:38433829-38434361	19.2671	0	_inf	0.0006	0.027354
CotAD_19854	gnl|AD1_BGI|Dt_chr6:38300567-38301506	0	14.8022	inf	0.0005	0.0247676
CotAD_19922	gnl|AD1_BGI|Dt_chr6:36642348-36643224	14.0277	0	_inf	0.00075	0.0302644
CotAD_19997	gnl|AD1_BGI|At_chr6:49978357-49978778	0	35.8619	inf	5e-05	0.00482969
CotAD_20015	gnl|AD1_BGI|At_chr6:49587025-49587629	48.4165	0	_inf	0.00035	0.020646
CotAD_20084	gnl|AD1_BGI|At_chr6:48471420-48472983	11.9991	0	_inf	5e-05	0.00482969
CotAD_20234	gnl|AD1_BGI|Dt_chr6:17864352-17867254	18.4374	0	_inf	5e-05	0.00482969
CotAD_20574	gnl|AD1_BGI|Dt_chr6:11775206-11777216	0	21.2198	inf	0.001	0.0367102
CotAD_20837	gnl|AD1_BGI|Dt_chr12:8222101-8223344	15.4645	0	_inf	0.00085	0.033342
CotAD_21413	gnl|AD1_BGI|Dt_chr4:32253610-32255621	30.4661	0	_inf	0.0003	0.0191591
CotAD_21499	gnl|AD1_BGI|Dt_chr4:31376049-31376757	13.923	0	_inf	0.00065	0.0283778
CotAD_21595	gnl|AD1_BGI|Dt_chr9:29032414-29032648	0	80.4892	inf	0.0009	0.0345149
CotAD_21862	gnl|AD1_BGI|Dt_chr11:59484726-59485260	0	58.7807	inf	5e-05	0.00482969
CotAD_21973	gnl|AD1_BGI|Dt_chr8:46205490-46206639	0	23.729	inf	5e-05	0.00482969
CotAD_22070	gnl|AD1_BGI|Dt_chr8:44803467-44805520	17.6645	0	_inf	0.001	0.0367102
CotAD_22589	gnl|AD1_BGI|Dt_chr6:17176299-17178731	11.8019	0	_inf	0.00045	0.02326
CotAD_23102	gnl|AD1_BGI|Dt_chr12:27110559-27114022	16.4913	0	_inf	0.0005	0.0247676
CotAD_23289	gnl|AD1_BGI|At_chr2:55900633-55904235	217.87	22.6882	-3.26345	0.00045	0.02326
CotAD_23585	gnl|AD1_BGI|Dt_chr6:5690295-5690451	347.242	0	_inf	0.0012	0.0419593
CotAD_23633	gnl|AD1_BGI|Dt_chr6:5328826-5329940	86.3869	0	_inf	0.0014	0.0477638
CotAD_23830	gnl|AD1_BGI|Dt_chr10:20538147-20539023	0	22.0531	inf	5e-05	0.00482969
CotAD_23944	gnl|AD1_BGI|Dt_chr4:10814809-10815843	12.0022	0	_inf	0.00055	0.0261546
CotAD_23994	gnl|AD1_BGI|Dt_chr3:28578192-28578744	20.0306	0	_inf	0.00135	0.046572
CotAD_24161	gnl|AD1_BGI|Dt_chr5:10238095-10238376	256.185	0	_inf	0.00065	0.0283778
CotAD_24192	gnl|AD1_BGI|Dt_chr7:36582838-36583339	0	21.878	inf	0.00045	0.02326
CotAD_24589	gnl|AD1_BGI|Dt_chr5:30772689-30772872	232.012	0	_inf	0.00125	0.0435107
CotAD_24901	gnl|AD1_BGI|At_chr7:31162909-31164387	0	79.9709	inf	0.00035	0.020646
CotAD_25044	gnl|AD1_BGI|At_chr7:3142569-3142953	0	27.609	inf	0.0004	0.0221577
CotAD_25302	gnl|AD1_BGI|Dt_chr7:21930445-21930646	0	239.609	inf	0.00015	0.0117678
CotAD_25788	gnl|AD1_BGI|Dt_chr1:54845165-54845786	0	26.1507	inf	0.0007	0.029004
CotAD_26142	gnl|AD1_BGI|At_chr6:5264909-5266477	0	22.2838	inf	0.00045	0.02326
CotAD_26286	gnl|AD1_BGI|Dt_chr10:22644551-22646984	13.5026	0	_inf	0.00035	0.020646
CotAD_26447	gnl|AD1_BGI|Dt_chr13:47292201-47292642	0	62.6021	inf	5e-05	0.00482969
CotAD_26563	gnl|AD1_BGI|Dt_chr6:3052683-3052929	0	204.212	inf	5e-05	0.00482969
CotAD_26572	gnl|AD1_BGI|Dt_chr6:2979391-2980783	0	18.54	inf	5e-05	0.00482969
CotAD_26793	gnl|AD1_BGI|Dt_chr11:47818966-47820435	16.9476	0	_inf	5e-05	0.00482969
CotAD_27429	gnl|AD1_BGI|Dt_chr3:40020576-40021155	0	18.2802	inf	0.00035	0.020646
CotAD_27721	gnl|AD1_BGI|At_chr4:4342150-4343304	14.8094	0	_inf	0.0008	0.0319483
CotAD_27935	gnl|AD1_BGI|Dt_chr11:17637279-17637630	0	38.8264	inf	0.0006	0.027354
CotAD_27956	gnl|AD1_BGI|Dt_chr11:17160655-17160957	0	472.748	inf	5e-05	0.00482969
CotAD_28260	gnl|AD1_BGI|Dt_chr2:48970066-48971665	363.941	32.3541	-3.49168	0.00105	0.0380041
CotAD_28371	gnl|AD1_BGI|Dt_chr12:5957760-5961654	110.121	10.4329	-3.39988	0.00045	0.02326
CotAD_28812	gnl|AD1_BGI|At_chr2:5249192-5250405	0	101.26	inf	0.00015	0.0117678
CotAD_28898	gnl|AD1_BGI|At_chr5:48818325-48818788	52.7969	0	_inf	0.0005	0.0247676
CotAD_28937	gnl|AD1_BGI|Dt_chr1:50290119-50290407	0	104.704	inf	5e-05	0.00482969
CotAD_28975	gnl|AD1_BGI|Dt_chr1:49551577-49552281	12.382	0	_inf	0.001	0.0367102
CotAD_29143	gnl|AD1_BGI|Dt_chr2:42933787-42934959	20.5162	0	_inf	5e-05	0.00482969
CotAD_29159	gnl|AD1_BGI|Dt_chr2:43151559-43153192	27.8757	0	_inf	0.0015	0.0495353
CotAD_29508	gnl|AD1_BGI|Dt_chr3:20897528-20898460	11.6766	0	_inf	0.00055	0.0261546
CotAD_29531	gnl|AD1_BGI|Dt_chr3:21167259-21168236	19.2774	0	_inf	0.0003	0.0191591
CotAD_29566	gnl|AD1_BGI|Dt_chr3:21830699-21839364	80.5267	6.96189	-3.53192	0.0001	0.00858611
CotAD_29713	gnl|AD1_BGI|At_chr13:22570057-22570288	0	240.858	inf	5e-05	0.00482969
CotAD_29860	gnl|AD1_BGI|At_chr4:88860669-88861146	28.6432	0	_inf	0.00095	0.0358979
CotAD_29894	gnl|AD1_BGI|At_chr4:89546953-89550266	23.4262	0	_inf	0.0005	0.0247676
CotAD_30209	gnl|AD1_BGI|Dt_chr1:46321579-46322375	21.9758	183.178	3.05926	0.0011	0.038992
CotAD_30367	gnl|AD1_BGI|Dt_chr4:13512220-13513630	0	19.7197	inf	5e-05	0.00482969
CotAD_30629	gnl|AD1_BGI|Dt_chr5:3832778-3833379	65.1538	0	_inf	0.00035	0.020646
CotAD_30720	gnl|AD1_BGI|Dt_chr13:54374497-54376109	22.1252	0	_inf	0.00035	0.020646
CotAD_30791	gnl|AD1_BGI|At_chr13:20739549-20741093	0	26.1682	inf	5e-05	0.00482969
CotAD_30814	gnl|AD1_BGI|At_chr13:20842573-20843866	231.61	2307	3.31625	0.00045	0.02326
CotAD_31046	gnl|AD1_BGI|Dt_chr1:37522318-37527186	12.5424	0	_inf	5e-05	0.00482969
CotAD_31304	gnl|AD1_BGI|Dt_chr9:53709201-53709729	0	23.118	inf	0.0002	0.0143767
CotAD_31500	gnl|AD1_BGI|At_chr10:75489516-75492166	13.4543	0	_inf	5e-05	0.00482969
CotAD_31543	gnl|AD1_BGI|Dt_chr6:9827191-9829217	22.8165	0	_inf	5e-05	0.00482969
CotAD_31581	gnl|AD1_BGI|Dt_chr6:10232181-10234894	55.7088	0	_inf	5e-05	0.00482969
CotAD_31582	gnl|AD1_BGI|Dt_chr6:10239174-10240617	34.29	0	_inf	5e-05	0.00482969
CotAD_31670	gnl|AD1_BGI|Dt_chr8:47640288-47641188	17.229	0	_inf	5e-05	0.00482969
CotAD_31949	gnl|AD1_BGI|At_chr8:14112493-14112934	0	60.3693	inf	0.00025	0.0169463
CotAD_31980	gnl|AD1_BGI|At_chr6:42074757-42075081	176.534	0	_inf	5e-05	0.00482969
CotAD_31998	gnl|AD1_BGI|At_chr6:42447566-42448892	0	20.1781	inf	0.00095	0.0358979
CotAD_32225	gnl|AD1_BGI|Dt_chr9:54598351-54603100	158.792	7.46224	-4.41138	0.00045	0.02326
CotAD_32253	gnl|AD1_BGI|At_chr9:44274313-44274790	0	27.5774	inf	5e-05	0.00482969
CotAD_32261	gnl|AD1_BGI|At_chr9:44233764-44234001	0	162.05	inf	0.00065	0.0283778
CotAD_32311	gnl|AD1_BGI|Dt_chr5:34695991-34696786	16.4237	0	_inf	0.00015	0.0117678
CotAD_32452	gnl|AD1_BGI|Dt_chr8:53436457-53436760	113.37	0	_inf	0.00115	0.0405782
CotAD_32453	gnl|AD1_BGI|Dt_chr8:53452973-53453276	219.092	0	_inf	0.0001	0.00858611
CotAD_32779	gnl|AD1_BGI|At_chr4:85256611-85256971	0	33.5194	inf	0.0007	0.029004
CotAD_32864	gnl|AD1_BGI|At_chr10:67397217-67402206	14.2727	0	_inf	5e-05	0.00482969
CotAD_33011	gnl|AD1_BGI|At_chr13:91306885-91307207	0	114.054	inf	0.0002	0.0143767
CotAD_33041	gnl|AD1_BGI|At_chr13:90960596-90961701	0	14.8124	inf	5e-05	0.00482969
CotAD_33064	gnl|AD1_BGI|At_chr8:71757-72126	20.1963	614.562	4.9274	0.00145	0.048506
CotAD_33630	gnl|AD1_BGI|Dt_chr4:29845359-29847371	20.6199	0	_inf	0.00135	0.046572
CotAD_34017	gnl|AD1_BGI|At_chr5:50418140-50418836	0	27.6524	inf	5e-05	0.00482969
CotAD_34066	gnl|AD1_BGI|At_chr5:51130070-51132160	20.4271	0	_inf	5e-05	0.00482969
CotAD_34325	gnl|AD1_BGI|At_chr11:48030461-48030614	0	429.007	inf	0.0007	0.029004
CotAD_34348	gnl|AD1_BGI|Dt_chr7:34470981-34471209	224.581	0	_inf	0.00035	0.020646
CotAD_34349	gnl|AD1_BGI|Dt_chr7:34481622-34481865	291.082	0	_inf	5e-05	0.00482969
CotAD_34703	gnl|AD1_BGI|At_chr12:53554904-53560476	12.7036	0	_inf	5e-05	0.00482969
CotAD_35019	gnl|AD1_BGI|At_chr8:41335811-41337242	13.8368	0	_inf	0.00055	0.0261546
CotAD_35212	gnl|AD1_BGI|Dt_chr8:35895162-35899096	0	18.9797	inf	0.0015	0.0495353
CotAD_35387	gnl|AD1_BGI|Dt_chr7:2251385-2254528	118.27	655.441	2.47038	0.0014	0.0477638
CotAD_35396	gnl|AD1_BGI|Dt_chr7:2322569-2324149	0	16.7142	inf	5e-05	0.00482969
CotAD_35451	gnl|AD1_BGI|At_chr12:44602903-44603952	0	14.2784	inf	5e-05	0.00482969
CotAD_35632	gnl|AD1_BGI|Dt_chr5:43569226-43571333	19.4295	0	_inf	0.00055	0.0261546
CotAD_36227	gnl|AD1_BGI|Dt_chr11:24770295-24771310	28.8024	0	_inf	0.0003	0.0191591
CotAD_36370	gnl|AD1_BGI|Dt_chr5:48898534-48899354	28.3364	0	_inf	0.00025	0.0169463
CotAD_36546	gnl|AD1_BGI|At_chr3:40460450-40462593	157.664	23.2529	-2.76137	0.00035	0.020646
CotAD_36752	gnl|AD1_BGI|Dt_chr5:22997886-23000332	11.7264	0	_inf	0.00045	0.02326
CotAD_36883	gnl|AD1_BGI|At_chr12:54722595-54723446	0	25.8239	inf	0.00015	0.0117678
CotAD_36999	gnl|AD1_BGI|Dt_chr7:27573658-27573943	0	86.6197	inf	0.0001	0.00858611
CotAD_37180	gnl|AD1_BGI|At_chr12:59942041-59942284	0	97.5751	inf	5e-05	0.00482969
CotAD_37245	gnl|AD1_BGI|At_chr7:5567332-5568014	14.9587	0	_inf	0.00105	0.0380041
CotAD_37498	gnl|AD1_BGI|At_chr9:77255175-77256677	0	11.3894	inf	0.00025	0.0169463
CotAD_37600	gnl|AD1_BGI|Dt_chr3:19706677-19707355	0	30.0919	inf	5e-05	0.00482969
CotAD_37604	gnl|AD1_BGI|Dt_chr3:19616201-19617408	31.8103	0	_inf	5e-05	0.00482969
CotAD_37644	gnl|AD1_BGI|At_chr6:11056396-11057080	0	32.1139	inf	0.00015	0.0117678
CotAD_38120	gnl|AD1_BGI|At_chr13:78764627-78767167	0	19.7733	inf	5e-05	0.00482969
CotAD_38190	gnl|AD1_BGI|Dt_chr11:1637913-1639316	0	18.4036	inf	0.00095	0.0358979
CotAD_38196	gnl|AD1_BGI|Dt_chr11:1672424-1674791	0	14.0265	inf	5e-05	0.00482969
CotAD_38363	gnl|AD1_BGI|Dt_chr7:9409423-9411129	31.9453	0	_inf	5e-05	0.00482969
CotAD_38581	gnl|AD1_BGI|Dt_chr3:18066624-18069217	15.7382	0	_inf	0.0003	0.0191591
CotAD_38604	gnl|AD1_BGI|At_chr2:58295373-58295655	75.9881	1559.65	4.3593	0.00135	0.046572
CotAD_38629	gnl|AD1_BGI|At_chr2:58759644-58760850	13.2109	0	_inf	0.0008	0.0319483
CotAD_38642	gnl|AD1_BGI|At_chr11:63512171-63515129	12.0028	0	_inf	0.0011	0.038992
CotAD_38742	gnl|AD1_BGI|Dt_chr12:18717961-18724185	25.5947	0	_inf	5e-05	0.00482969
CotAD_39068	gnl|AD1_BGI|Dt_chr7:8774051-8774435	0	29.5373	inf	5e-05	0.00482969
CotAD_39092	gnl|AD1_BGI|Dt_chr7:8561767-8564126	0	12.7701	inf	5e-05	0.00482969
CotAD_39287	gnl|AD1_BGI|Dt_chr2:25959140-25960897	58.3603	0	_inf	5e-05	0.00482969
CotAD_39493	gnl|AD1_BGI|At_chr13:80604739-80605115	0	90.7097	inf	0.0004	0.0221577
CotAD_39555	gnl|AD1_BGI|Dt_chr1:59460198-59460901	0	31.172	inf	0.0001	0.00858611
CotAD_39658	gnl|AD1_BGI|Dt_chr12:9220852-9221083	0	154.948	inf	0.00055	0.0261546
CotAD_39669	gnl|AD1_BGI|Dt_chr12:9296523-9296874	45.093	0	_inf	0.00105	0.0380041
CotAD_39867	gnl|AD1_BGI|Dt_chr8:52674036-52676577	18.9152	0	_inf	0.00085	0.033342
CotAD_39891	gnl|AD1_BGI|At_chr1:13746614-13747152	63.9544	0	_inf	0.0002	0.0143767
CotAD_40836	gnl|AD1_BGI|At_chr9:50827551-50828859	15.3148	0	_inf	0.00075	0.0302644
CotAD_41198	gnl|AD1_BGI|Dt_chr9:8187117-8187384	73.9027	0	_inf	0.0008	0.0319483
CotAD_41428	gnl|AD1_BGI|Dt_chr8:50953062-50955250	32.8284	0	_inf	0.00045	0.02326
CotAD_41755	gnl|AD1_BGI|Dt_chr11:15311530-15311917	0	51.2242	inf	0.0002	0.0143767
CotAD_41775	gnl|AD1_BGI|Dt_chr11:15783455-15784507	0	14.1767	inf	0.0007	0.029004
CotAD_42081	gnl|AD1_BGI|At_chr2:42770988-42774079	12.703	0	_inf	5e-05	0.00482969
CotAD_42083	gnl|AD1_BGI|At_chr2:42753707-42754322	0	27.142	inf	0.00035	0.020646
CotAD_42400	gnl|AD1_BGI|Dt_chr9:63017952-63019026	14.8687	0	_inf	0.0007	0.029004
CotAD_42420	gnl|AD1_BGI|Dt_chr9:63187721-63191077	14.6257	0	_inf	0.0005	0.0247676
CotAD_42429	gnl|AD1_BGI|Dt_chr9:63242177-63242686	0	19.4425	inf	0.0009	0.0345149
CotAD_42465	gnl|AD1_BGI|At_chr10:76832341-76833545	52.5247	0	_inf	0.0007	0.029004
CotAD_42566	gnl|AD1_BGI|Dt_chr12:4369796-4371225	0	33.5937	inf	5e-05	0.00482969
CotAD_42837	gnl|AD1_BGI|Dt_chr8:56482355-56484173	73.0845	9.75974	-2.90465	0.001	0.0367102
CotAD_43045	gnl|AD1_BGI|Dt_chr10:55960091-55961371	62.2774	0	_inf	0.00025	0.0169463
CotAD_43046	gnl|AD1_BGI|Dt_chr10:55892514-55898876	17.0455	0	_inf	5e-05	0.00482969
CotAD_43071	gnl|AD1_BGI|At_chr12:64537360-64537945	0	52.5846	inf	5e-05	0.00482969
CotAD_43111	gnl|AD1_BGI|Dt_chr11:52827752-52828169	0	59.9918	inf	5e-05	0.00482969
CotAD_43185	gnl|AD1_BGI|Dt_chr12:30693659-30694103	53.7566	438.11	3.02678	0.00045	0.02326
CotAD_43202	gnl|AD1_BGI|Dt_chr8:48457216-48457567	37.8841	0	_inf	0.00065	0.0283778
CotAD_43642	gnl|AD1_BGI|Dt_chr8:37700045-37700408	52.2447	1365.86	4.70838	0.00145	0.048506
CotAD_43702	gnl|AD1_BGI|Dt_chr9:22552861-22554854	11.5224	0	_inf	0.00075	0.0302644
CotAD_43724	gnl|AD1_BGI|Dt_chr2:29139046-29139499	0	27.6888	inf	0.0002	0.0143767
CotAD_44038	gnl|AD1_BGI|Dt_chr8:10392382-10394367	0	21.1527	inf	0.0004	0.0221577
CotAD_44078	gnl|AD1_BGI|Dt_chr2:5945194-5946939	0	16.4095	inf	0.0003	0.0191591
CotAD_44098	gnl|AD1_BGI|Dt_chr2:6536945-6537401	0	28.8058	inf	5e-05	0.00482969
CotAD_44189	gnl|AD1_BGI|At_chr7:29000562-29000946	41.2447	0	_inf	0.0004	0.0221577
CotAD_44271	gnl|AD1_BGI|Dt_chr5:59014265-59016948	12.1608	0	_inf	0.0003	0.0191591
CotAD_44515	gnl|AD1_BGI|At_chr9:43736901-43737396	0	73.6297	inf	5e-05	0.00482969
CotAD_44554	gnl|AD1_BGI|At_chr9:45807240-45812012	13.2331	0	_inf	0.00145	0.048506
CotAD_44777	gnl|AD1_BGI|Dt_chr1:78792887-78793892	16.5693	0	_inf	5e-05	0.00482969
CotAD_44957	gnl|AD1_BGI|Dt_chr5:14846596-14868954	83.6957	11.4751	-2.86664	0.00055	0.0261546
CotAD_46454	gnl|AD1_BGI|Dt_chr9:22055334-22056695	0	16.008	inf	5e-05	0.00482969
CotAD_46771	gnl|AD1_BGI|At_chr8:44757181-44757520	0	58.9643	inf	0.00015	0.0117678
CotAD_47205	gnl|AD1_BGI|At_chr11:24043018-24043363	0	56.4495	inf	5e-05	0.00482969
CotAD_47292	gnl|AD1_BGI|At_chr10:34084360-34089906	21.7784	0	_inf	5e-05	0.00482969
CotAD_47586	gnl|AD1_BGI|At_chr1:2657293-2657656	0	72.3081	inf	0.0006	0.027354
CotAD_47715	gnl|AD1_BGI|Dt_chr8:53197912-53198182	0	81.8656	inf	0.0005	0.0247676
CotAD_47835	gnl|AD1_BGI|At_chr9:1630970-1632888	14.7428	0	_inf	0.00065	0.0283778
CotAD_47901	gnl|AD1_BGI|At_chr5:46487948-46489012	0	15.5707	inf	0.0001	0.00858611
CotAD_48066	gnl|AD1_BGI|At_chr4:84353972-84356124	0	25.2799	inf	5e-05	0.00482969
CotAD_48183	gnl|AD1_BGI|Dt_chr1:67042262-67042760	0	25.2866	inf	0.0003	0.0191591
CotAD_48206	gnl|AD1_BGI|Dt_chr11:55004142-55004379	129.252	0	_inf	0.0007	0.029004
CotAD_48236	gnl|AD1_BGI|Dt_chr6:1729610-1729931	0	21.0047	inf	0.00145	0.048506
CotAD_48514	gnl|AD1_BGI|Dt_chr8:14637743-14638022	0	66.4343	inf	0.0011	0.038992
CotAD_48711	gnl|AD1_BGI|At_chr8:50277756-50278776	13.6649	0	_inf	0.00035	0.020646
CotAD_48876	gnl|AD1_BGI|Dt_chr10:54411670-54413734	15.2777	0	_inf	0.00035	0.020646
CotAD_48898	gnl|AD1_BGI|At_chr6:7518057-7518489	0	41.0557	inf	0.0005	0.0247676
CotAD_48922	gnl|AD1_BGI|At_chr6:7826882-7827473	0	39.0752	inf	5e-05	0.00482969
CotAD_49283	gnl|AD1_BGI|At_chr8:68131484-68134998	14.9896	0	_inf	5e-05	0.00482969
CotAD_49363	gnl|AD1_BGI|Dt_chr9:54676320-54679827	12.1287	0	_inf	5e-05	0.00482969
CotAD_49383	gnl|AD1_BGI|Dt_chr9:54815397-54816150	14.0754	0	_inf	0.0005	0.0247676
CotAD_49386	gnl|AD1_BGI|Dt_chr9:54833970-54835249	137.473	0	_inf	5e-05	0.00482969
CotAD_49439	gnl|AD1_BGI|At_chr3:49474653-49475088	0	25.435	inf	0.0007	0.029004
CotAD_49921	gnl|AD1_BGI|Dt_chr1:47085711-47086740	56.5563	0	_inf	5e-05	0.00482969
CotAD_50110	gnl|AD1_BGI|Dt_chr13:16542428-16542773	0	41.8749	inf	0.00045	0.02326
CotAD_50236	gnl|AD1_BGI|Dt_chr9:47073573-47077523	18.6397	0	_inf	5e-05	0.00482969
CotAD_50400	gnl|AD1_BGI|Dt_chr11:14548759-14550299	22.2307	0	_inf	0.00085	0.033342
CotAD_50555	gnl|AD1_BGI|At_chr9:90611363-90612868	32.4128	0	_inf	5e-05	0.00482969
CotAD_50572	gnl|AD1_BGI|Dt_chr1:46412503-46412899	0	33.4791	inf	0.0003	0.0191591
CotAD_50574	gnl|AD1_BGI|Dt_chr1:46442812-46443100	0	338.106	inf	5e-05	0.00482969
CotAD_50789	gnl|AD1_BGI|Dt_chr9:68352002-68352239	469.277	4703.95	3.32536	0.0001	0.00858611
CotAD_51335	gnl|AD1_BGI|At_chr9:91110076-91110847	13.9298	0	_inf	0.00085	0.033342
CotAD_51418	gnl|AD1_BGI|At_chr1:53455335-53459951	18.3064	0	_inf	5e-05	0.00482969
CotAD_51544	gnl|AD1_BGI|At_chr11:13049839-13050148	58.3798	0	_inf	0.00075	0.0302644
CotAD_52106	gnl|AD1_BGI|At_chr6:54626090-54626297	0	234.516	inf	5e-05	0.00482969
CotAD_52383	gnl|AD1_BGI|Dt_chr5:20258486-20260348	87.6612	0	_inf	5e-05	0.00482969
CotAD_52398	gnl|AD1_BGI|Dt_chr7:42151031-42152007	0	16.0374	inf	0.0002	0.0143767
CotAD_52428	gnl|AD1_BGI|Dt_chr8:55472391-55473348	0	13.1056	inf	0.0002	0.0143767
CotAD_52582	gnl|AD1_BGI|Dt_chr13:49284144-49288145	35.4866	0	_inf	0.00055	0.0261546
CotAD_52653	gnl|AD1_BGI|At_chr8:47175905-47176513	21.0566	0	_inf	0.0011	0.038992
CotAD_52824	gnl|AD1_BGI|Dt_chr2:19492793-19493270	31.0433	0	_inf	0.0011	0.038992
CotAD_52954	gnl|AD1_BGI|Dt_chr4:15035484-15037579	15.1748	122.545	3.01355	0.0009	0.0345149
CotAD_53142	gnl|AD1_BGI|Dt_chr4:36109671-36113161	0	19.5987	inf	0.00045	0.02326
CotAD_53173	gnl|AD1_BGI|At_chr1:9163926-9165320	20.2356	0	_inf	0.00075	0.0302644
CotAD_53194	gnl|AD1_BGI|At_chr1:8065616-8066179	37.538	0	_inf	5e-05	0.00482969
CotAD_53254	gnl|AD1_BGI|Dt_chr2:9765030-9766624	491.584	34.9266	-3.81504	0.00015	0.0117678
CotAD_53345	gnl|AD1_BGI|At_chr1:6518343-6518697	41.2283	0	_inf	0.0005	0.0247676
CotAD_53439	gnl|AD1_BGI|Dt_chr10:35487169-35487481	0	47.8306	inf	0.0004	0.0221577
CotAD_53475	gnl|AD1_BGI|Dt_chr11:47096345-47096627	0	78.6994	inf	0.0004	0.0221577
CotAD_54106	gnl|AD1_BGI|Dt_chr1:86061026-86062355	0	15.2575	inf	0.00015	0.0117678
CotAD_54719	gnl|AD1_BGI|Dt_chr10:5959552-5960245	13.436	0	_inf	0.0002	0.0143767
CotAD_54879	gnl|AD1_BGI|At_chr5:11759111-11760648	0	26.0162	inf	5e-05	0.00482969
CotAD_54974	gnl|AD1_BGI|At_chr11:66156366-66157879	0	29.0726	inf	0.0013	0.0451494
CotAD_55294	gnl|AD1_BGI|Dt_chr5:21505228-21507515	69.1922	348.576	2.33279	0.00065	0.0283778
CotAD_55347	gnl|AD1_BGI|At_chr11:31207507-31208140	1922.26	229.93	-3.06354	0.0007	0.029004
CotAD_55392	gnl|AD1_BGI|At_chr12:4030774-4031072	0	1478.3	inf	5e-05	0.00482969
CotAD_55521	gnl|AD1_BGI|At_chr9:40795610-40797684	17.4019	0	_inf	5e-05	0.00482969
CotAD_55667	gnl|AD1_BGI|Dt_chr11:12780883-12781357	0	20.2527	inf	0.0001	0.00858611
CotAD_55737	gnl|AD1_BGI|At_chr4:23459510-23460182	17.0295	0	_inf	0.0006	0.027354
CotAD_55806	gnl|AD1_BGI|At_chr2:23402337-23406441	14.2345	0	_inf	5e-05	0.00482969
CotAD_55811	gnl|AD1_BGI|Dt_chr5:54737069-54749589	14.9406	0	_inf	0.00045	0.02326
CotAD_55926	gnl|AD1_BGI|Dt_chr4:34683454-34688191	22.2004	0	_inf	5e-05	0.00482969
CotAD_55927	gnl|AD1_BGI|Dt_chr4:34698979-34699890	38.1707	0	_inf	0.00035	0.020646
CotAD_55941	gnl|AD1_BGI|Dt_chr4:35035654-35036641	12.2993	0	_inf	5e-05	0.00482969
CotAD_55954	gnl|AD1_BGI|At_chr12:9411812-9413264	11.94	99.9807	3.06584	0.00085	0.033342
CotAD_56065	gnl|AD1_BGI|Dt_chr10:14431530-14432413	0	37.7567	inf	5e-05	0.00482969
CotAD_57033	gnl|AD1_BGI|At_chr13:15708982-15711473	19.3148	0	_inf	5e-05	0.00482969
CotAD_57059	gnl|AD1_BGI|At_chr8:72588141-72591319	30.6338	0	_inf	5e-05	0.00482969
CotAD_57068	gnl|AD1_BGI|At_chr8:72226705-72227925	13.552	0	_inf	0.00105	0.0380041
CotAD_57125	gnl|AD1_BGI|At_chr1:54150806-54151229	26.3191	0	_inf	0.00035	0.020646
CotAD_57285	gnl|AD1_BGI|At_chr3:15502432-15503035	0	21.3459	inf	5e-05	0.00482969
CotAD_57336	gnl|AD1_BGI|At_chr4:71277955-71278264	93.98	0	_inf	0.0002	0.0143767
CotAD_57442	gnl|AD1_BGI|Dt_chr9:34824276-34825724	37.8562	0	_inf	0.0004	0.0221577
CotAD_57513	gnl|AD1_BGI|Dt_chr4:7618568-7618817	0	114.854	inf	0.0002	0.0143767
CotAD_57548	gnl|AD1_BGI|At_chr3:40852625-40853087	0	37.5322	inf	5e-05	0.00482969
CotAD_57674	gnl|AD1_BGI|At_chr11:25182224-25182993	0	35.6692	inf	0.0001	0.00858611
CotAD_57729	gnl|AD1_BGI|At_chr9:70255133-70256248	14.2483	0	_inf	0.00065	0.0283778
CotAD_57930	gnl|AD1_BGI|Dt_chr7:9045365-9045740	0	106.283	inf	5e-05	0.00482969
CotAD_57941	gnl|AD1_BGI|Dt_chr7:9327585-9328014	40.9436	0	_inf	0.00015	0.0117678
CotAD_58017	gnl|AD1_BGI|Dt_chr13:21805992-21806831	0	23.3218	inf	0.00065	0.0283778
CotAD_58178	gnl|AD1_BGI|At_chr3:2020249-2021998	12.3168	0	_inf	0.0007	0.029004
CotAD_58182	gnl|AD1_BGI|At_chr3:33053130-33055235	13.2017	0	_inf	0.0001	0.00858611
CotAD_58386	gnl|AD1_BGI|At_chr9:90370893-90371304	35.1003	0	_inf	0.00095	0.0358979
CotAD_58499	gnl|AD1_BGI|Dt_chr3:36074335-36075279	404.214	51.2238	-2.98023	0.0015	0.0495353
CotAD_58616	gnl|AD1_BGI|At_chr11:25394761-25400589	18.4389	0	_inf	5e-05	0.00482969
CotAD_58625	gnl|AD1_BGI|At_chr11:25715341-25715983	0	36.7727	inf	5e-05	0.00482969
CotAD_58808	gnl|AD1_BGI|At_chr3:69649539-69653491	14.6833	0	_inf	5e-05	0.00482969
CotAD_58951	gnl|AD1_BGI|At_chr8:34973858-34976690	12.2971	0	_inf	0.00085	0.033342
CotAD_59159	gnl|AD1_BGI|At_chr2:13289470-13290522	13.1413	0	_inf	0.0007	0.029004
CotAD_59262	gnl|AD1_BGI|Dt_chr11:49622774-49623122	0	32.0257	inf	0.0009	0.0345149
CotAD_59366	gnl|AD1_BGI|Dt_chr3:29837828-29838167	0	25.2002	inf	0.0006	0.027354
CotAD_59437	gnl|AD1_BGI|At_chr2:40527138-40529952	19.245	0	_inf	5e-05	0.00482969
CotAD_59460	gnl|AD1_BGI|At_chr9:50237964-50238582	226.311	27.3484	-3.04878	0.00065	0.0283778
CotAD_59658	gnl|AD1_BGI|Dt_chr9:43284653-43285909	0	78.4332	inf	5e-05	0.00482969
CotAD_59664	gnl|AD1_BGI|Dt_chr9:43220484-43220805	58.5075	0	_inf	0.00035	0.020646
CotAD_60090	gnl|AD1_BGI|Dt_chr4:1462903-1465988	0	26.051	inf	5e-05	0.00482969
CotAD_60302	gnl|AD1_BGI|Dt_chr13:53614996-53617242	12.6078	0	_inf	5e-05	0.00482969
CotAD_60462	gnl|AD1_BGI|At_chr2:51329260-51329768	22.6911	0	_inf	0.0011	0.038992
CotAD_60637	gnl|AD1_BGI|At_chr6:24058246-24058513	0	123.896	inf	5e-05	0.00482969
CotAD_60767	gnl|AD1_BGI|At_chr10:80125016-80125391	0	40.891	inf	0.00035	0.020646
CotAD_60861	gnl|AD1_BGI|At_chr10:53645915-53646272	0	27.2252	inf	0.0015	0.0495353
CotAD_60975	gnl|AD1_BGI|At_chr10:61487633-61488956	0	13.6539	inf	5e-05	0.00482969
CotAD_61308	gnl|AD1_BGI|At_chr13:74445432-74448936	14.9903	0	_inf	5e-05	0.00482969
CotAD_61487	gnl|AD1_BGI|Dt_chr1:4420764-4422236	40.7361	0	_inf	0.0012	0.0419593
CotAD_61620	gnl|AD1_BGI|At_chr2:5845230-5846408	0	18.4955	inf	0.0003	0.0191591
CotAD_61631	gnl|AD1_BGI|At_chr2:5706402-5707305	13.021	0	_inf	0.0002	0.0143767
CotAD_61676	gnl|AD1_BGI|Dt_chr3:9432623-9433148	104.112	798.532	2.93921	5e-05	0.00482969
CotAD_61686	gnl|AD1_BGI|At_chr7:7822082-7822783	0	23.6326	inf	0.00035	0.020646
CotAD_61743	gnl|AD1_BGI|Dt_chr7:32399279-32401076	15.5515	0	_inf	0.0001	0.00858611
CotAD_61990	gnl|AD1_BGI|At_chr10:67901413-67902052	43.3695	0	_inf	0.0007	0.029004
CotAD_62004	gnl|AD1_BGI|Dt_chr5:53055295-53055612	0	178.295	inf	0.00015	0.0117678
CotAD_62119	gnl|AD1_BGI|At_chr12:45023564-45023768	127.18	0	_inf	0.0015	0.0495353
CotAD_62194	gnl|AD1_BGI|Dt_chr6:10275635-10276369	19.3189	0	_inf	0.00045	0.02326
CotAD_62517	gnl|AD1_BGI|At_chr12:7222925-7223171	84.4235	0	_inf	0.0005	0.0247676
CotAD_62536	gnl|AD1_BGI|At_chr3:89047427-89047667	0	109.637	inf	5e-05	0.00482969
CotAD_62580	gnl|AD1_BGI|At_chr3:7046448-7047174	0	17.4193	inf	5e-05	0.00482969
CotAD_62591	gnl|AD1_BGI|Dt_chr5:8889003-8889243	0	126.168	inf	0.00045	0.02326
CotAD_62633	gnl|AD1_BGI|Dt_chr11:21969723-21970077	5421.73	240.93	-4.49207	0.0001	0.00858611
CotAD_62817	gnl|AD1_BGI|At_chr4:73088705-73089308	0	91.9644	inf	0.00025	0.0169463
CotAD_63160	gnl|AD1_BGI|At_chr1:1085861-1088698	13.2513	0	_inf	5e-05	0.00482969
CotAD_63231	gnl|AD1_BGI|Dt_chr4:14554597-14555620	37.7967	0	_inf	5e-05	0.00482969
CotAD_63236	gnl|AD1_BGI|Dt_chr4:14259277-14262316	7.40381	78.5395	3.40708	0.00075	0.0302644
CotAD_63393	gnl|AD1_BGI|At_chr1:41064071-41066313	74.2633	0	_inf	0.0006	0.027354
CotAD_63458	gnl|AD1_BGI|At_chr11:19107700-19109624	27.3709	0	_inf	0.00025	0.0169463
CotAD_63569	gnl|AD1_BGI|At_chr9:50910184-50910631	0	22.8452	inf	0.00065	0.0283778
CotAD_64093	gnl|AD1_BGI|At_chr11:26447746-26448068	0	127.874	inf	0.0006	0.027354
CotAD_64409	gnl|AD1_BGI|Dt_chr7:44643-44952	44.1137	0	_inf	0.00065	0.0283778
CotAD_64580	gnl|AD1_BGI|Dt_chr9:30452635-30455531	14.1189	0	_inf	0.00025	0.0169463
CotAD_64682	gnl|AD1_BGI|At_chr10:86437976-86440429	16.7814	0	_inf	0.00085	0.033342
CotAD_64819	gnl|AD1_BGI|At_chr4:825382-825948	41.7445	0	_inf	5e-05	0.00482969
CotAD_65158	gnl|AD1_BGI|Dt_chr10:38636747-38638166	26.0637	0	_inf	5e-05	0.00482969
CotAD_65280	gnl|AD1_BGI|At_chr13:19283676-19284182	37.6121	0	_inf	0.00145	0.048506
CotAD_65283	gnl|AD1_BGI|At_chr13:19105206-19105647	0	23.3152	inf	0.001	0.0367102
CotAD_65325	gnl|AD1_BGI|Dt_chr7:1690374-1693650	25.1674	0	_inf	0.0001	0.00858611
CotAD_65489	gnl|AD1_BGI|At_chr13:45048621-45050172	15.6141	0	_inf	0.00055	0.0261546
CotAD_65582	gnl|AD1_BGI|At_chr1:6636258-6639195	29.6989	0	_inf	5e-05	0.00482969
CotAD_65712	gnl|AD1_BGI|At_chr1:40534180-40534564	0	57.0235	inf	0.0004	0.0221577
CotAD_65779	gnl|AD1_BGI|Dt_chr10:47766691-47767135	0	56.4408	inf	0.001	0.0367102
CotAD_66021	gnl|AD1_BGI|At_chr6:54130200-54130698	22.5838	0	_inf	0.00045	0.02326
CotAD_66049	gnl|AD1_BGI|At_chr11:11916245-11917413	14.8865	0	_inf	0.0006	0.027354
CotAD_66182	gnl|AD1_BGI|At_chr4:15933175-15934676	45.4163	0	_inf	0.00105	0.0380041
CotAD_66239	gnl|AD1_BGI|Dt_chr8:50559996-50562266	13.8954	0	_inf	0.0001	0.00858611
CotAD_66427	gnl|AD1_BGI|At_chr5:17260722-17261226	15.0503	0	_inf	0.0014	0.0477638
CotAD_67663	gnl|AD1_BGI|At_chr5:44770446-44770789	31.4387	0	_inf	0.0014	0.0477638
CotAD_67669	gnl|AD1_BGI|At_chr11:4038030-4038456	0	42.5449	inf	5e-05	0.00482969
CotAD_67755	gnl|AD1_BGI|Dt_chr7:41698736-41700570	0	12.8668	inf	0.0001	0.00858611
CotAD_67783	gnl|AD1_BGI|At_chr12:50303248-50303864	0	22.9161	inf	5e-05	0.00482969
CotAD_68082	gnl|AD1_BGI|Dt_chr13:35451323-35455578	13.3866	0	_inf	5e-05	0.00482969
CotAD_68086	gnl|AD1_BGI|Dt_chr13:35532807-35533086	0	179.019	inf	5e-05	0.00482969
CotAD_68339	gnl|AD1_BGI|At_chr11:63758903-63762017	12.1718	0	_inf	0.0004	0.0221577
CotAD_68486	gnl|AD1_BGI|Dt_chr13:107946-109278	42.5726	0	_inf	5e-05	0.00482969
CotAD_68600	gnl|AD1_BGI|At_chr13:43947275-43947635	0	53.9912	inf	0.00025	0.0169463
CotAD_68801	gnl|AD1_BGI|At_chr8:65126944-65130249	43.3117	0	_inf	5e-05	0.00482969
CotAD_68866	gnl|AD1_BGI|At_chr9:8395341-8396251	33.8346	0	_inf	5e-05	0.00482969
CotAD_68997	gnl|AD1_BGI|At_chr8:2686391-2686802	26.819	0	_inf	0.00055	0.0261546
CotAD_69047	gnl|AD1_BGI|At_chr4:28531382-28535600	15.1439	0	_inf	0.00115	0.0405782
CotAD_69274	gnl|AD1_BGI|At_chr9:49098911-49101401	13.566	0	_inf	0.00055	0.0261546
CotAD_69877	gnl|AD1_BGI|Dt_chr5:42468285-42468822	0	25.0499	inf	5e-05	0.00482969
CotAD_70267	gnl|AD1_BGI|At_chr3:42462943-42463384	0	23.5608	inf	5e-05	0.00482969
CotAD_70273	gnl|AD1_BGI|Dt_chr8:55737046-55741779	12.7597	0	_inf	5e-05	0.00482969
CotAD_70481	gnl|AD1_BGI|Dt_chr13:21540161-21540590	0	64.2869	inf	5e-05	0.00482969
CotAD_70498	gnl|AD1_BGI|Dt_chr9:16915448-16916066	0	22.3025	inf	0.0004	0.0221577
CotAD_70673	gnl|AD1_BGI|Dt_chr1:18739033-18742529	13.519	0	_inf	0.00065	0.0283778
CotAD_70725	gnl|AD1_BGI|Dt_chr11:59208025-59208607	0	139.475	inf	0.0004	0.0221577
CotAD_70728	gnl|AD1_BGI|At_chr11:33520064-33521879	0	12.3033	inf	5e-05	0.00482969
CotAD_70769	gnl|AD1_BGI|At_chr13:7824274-7825617	47.8715	0	_inf	5e-05	0.00482969
CotAD_70862	gnl|AD1_BGI|Dt_chr13:25201140-25203702	14.998	0	_inf	5e-05	0.00482969
CotAD_71226	gnl|AD1_BGI|At_chr11:96367647-96368553	19.7281	239.493	3.60166	0.0002	0.0143767
CotAD_71263	gnl|AD1_BGI|At_chr1:43614041-43614586	33.3258	0	_inf	0.0006	0.027354
CotAD_71447	gnl|AD1_BGI|Dt_chr1:2622567-2622780	108.175	0	_inf	0.00145	0.048506
CotAD_71497	gnl|AD1_BGI|At_chr6:10455345-10455573	0	98.6006	inf	0.0011	0.038992
CotAD_71846	gnl|AD1_BGI|At_chr13:49723700-49725857	17.3823	0	_inf	0.00095	0.0358979
CotAD_71875	gnl|AD1_BGI|Dt_chr13:4210214-4212429	0	139.786	inf	0.00035	0.020646
CotAD_71964	gnl|AD1_BGI|Dt_chr10:57304402-57305709	0	16.5257	inf	5e-05	0.00482969
CotAD_72437	gnl|AD1_BGI|Dt_chr13:15529911-15530355	0	18.9092	inf	0.001	0.0367102
CotAD_72481	gnl|AD1_BGI|At_chr3:51121660-51122164	0	453.029	inf	0.0004	0.0221577
CotAD_72539	gnl|AD1_BGI|At_chr12:1969475-1970608	0	90.9791	inf	5e-05	0.00482969
CotAD_72607	gnl|AD1_BGI|At_chr2:25933161-25934579	28.9904	0	_inf	0.00075	0.0302644
CotAD_73094	gnl|AD1_BGI|At_chr9:45563028-45564354	22.9086	0	_inf	0.0006	0.027354
CotAD_73167	gnl|AD1_BGI|At_chr9:89287591-89287891	73.1548	0	_inf	0.00075	0.0302644
CotAD_73304	gnl|AD1_BGI|Dt_chr5:62322037-62322951	0	22.3899	inf	0.0001	0.00858611
CotAD_73357	gnl|AD1_BGI|Dt_chr9:43373620-43374573	0	15.8162	inf	0.0001	0.00858611
CotAD_73373	gnl|AD1_BGI|At_chr3:23444654-23444828	0	338.301	inf	5e-05	0.00482969
CotAD_73461	gnl|AD1_BGI|At_chr10:22764379-22765009	0	36.9164	inf	5e-05	0.00482969
CotAD_73480	gnl|AD1_BGI|Dt_chr5:60219918-60225172	13.7521	0	_inf	0.0003	0.0191591
CotAD_73723	gnl|AD1_BGI|At_chr13:58296163-58298544	0	222.042	inf	5e-05	0.00482969
CotAD_74738	gnl|AD1_BGI|Dt_chr2:43259761-43260190	0	31.2373	inf	0.0004	0.0221577
CotAD_74765	gnl|AD1_BGI|At_chr13:31584040-31584469	0	40.548	inf	0.00045	0.02326
CotAD_74973	gnl|AD1_BGI|At_chr9:10602941-10603509	0	37.576	inf	5e-05	0.00482969
CotAD_75642	gnl|AD1_BGI|At_chr4:64887332-64887932	0	25.7626	inf	0.00015	0.0117678
CotAD_75654	gnl|AD1_BGI|At_chr10:36368557-36373017	0	14.2798	inf	0.0004	0.0221577
CotAD_75871	gnl|AD1_BGI|At_chr11:62094840-62096214	18.3858	280.517	3.93142	0.00015	0.0117678
CotAD_76044	gnl|AD1_BGI|At_chr8:17728075-17728528	0	30.4207	inf	5e-05	0.00482969
CotAD_76485	gnl|AD1_BGI|Dt_chr7:47969818-47970157	0	34.1786	inf	0.001	0.0367102
CotAD_76531	gnl|AD1_BGI|At_chr10:39756500-39795363	11.3987	0	_inf	5e-05	0.00482969
CotAD_76611	gnl|AD1_BGI|Dt_chr7:47925214-47926699	16.0506	0	_inf	0.0012	0.0419593
