# Supplementary material for: Transcriptomic analysis of cultivated cotton Gossypium hirsutum provides insights into host responses upon whitefly-mediated transmission of cotton leaf curl disease
Source: PLoS One. 2019 Feb 7;14(2):e0210011. doi: 10.1371/journal.pone.0210011 (PMC6366760; doi:10.1371/journal.pone.0210011)
Supplement: S2 Table — (XLSX) [file pone.0210011.s009.xlsx]

## Sheet: Sheet1
Sr. No.	Primers for valdation of transcriptomic data using RT-qPCR
1	Primer Sequence	Gene_ID
	AGGTTGCAATTGCGGATCTA	CotAD_04678
2	CTCTGGTCCCTCAAAGGTCA
	TTCCTTCTCCCAATTCGATG	CotAD_19598
3	TTTGAAACTCCACGGAAACC
	ACTTCGCCGTCAATGACTCT	CotAD_19166
4	AGCCGGTTTTTCAACACATC
	TACAAGAGCGTGGAGCACAG	CotAD_30209
5	TTGGCCTGGAATTTAAGCAC
	GAATGCCTGGTTCACTTGGT	CotAD_28371
6	TAAAGGAGCACCCCATTCAG
	ATCGATGGAAAAGAGATTGGTT	CotAD_24161
7	TACAGCATCCTGAGCAGCAA
	TCCAATCCCAAGTTTCAAGG	CotAD_62004
8	CGACAAGCTCGAGTTCCAAT
	ACTGGTGCCAGGATGAAAAC	CotAD_28260
9	CGCTGACAGTCGTTGAGGTA
	ACTGGTGCCAGGATGAAAAC	CotAD_53254
10	CCAATGCCCTCATAGAAAGC
	ACTGTGGGAGCCAAAACAAC	CotAD_10143
	TCGGAAGAAGGCGTTTTAGA
11	TCTGCCCTATCAACTTTCGATGGTA	18S internal control
	AATTTGCGCGCCTGCTGCCTTCCTT
