# Supplementary material for: Transcriptomic analysis of cultivated cotton Gossypium hirsutum provides insights into host responses upon whitefly-mediated transmission of cotton leaf curl disease
Source: PLoS One. 2019 Feb 7;14(2):e0210011. doi: 10.1371/journal.pone.0210011 (PMC6366760; doi:10.1371/journal.pone.0210011)
Supplement: S3 Table — (CSV) [file pone.0210011.s010.csv]

CotAD_01225	blue
CotAD_03687	blue
CotAD_05360	blue
CotAD_06088	blue
CotAD_07101	blue
CotAD_08671	blue
CotAD_09666	blue
CotAD_10769	blue
CotAD_12293	blue
CotAD_12914	blue
CotAD_13201	blue
CotAD_13846	blue
CotAD_14204	blue
CotAD_16405	blue
CotAD_16642	blue
CotAD_17067	blue
CotAD_20015	blue
CotAD_21413	blue
CotAD_22070	blue
CotAD_23633	blue
CotAD_28898	blue
CotAD_29159	blue
CotAD_29860	blue
CotAD_30629	blue
CotAD_31581	blue
CotAD_31582	blue
CotAD_36227	blue
CotAD_36370	blue
CotAD_37604	blue
CotAD_38363	blue
CotAD_38742	blue
CotAD_39287	blue
CotAD_39669	blue
CotAD_39891	blue
CotAD_41198	blue
CotAD_41428	blue
CotAD_42465	blue
CotAD_43045	blue
CotAD_43202	blue
CotAD_44189	blue
CotAD_49921	blue
CotAD_50555	blue
CotAD_51544	blue
CotAD_52383	blue
CotAD_52582	blue
CotAD_52824	blue
CotAD_53194	blue
CotAD_53345	blue
CotAD_55927	blue
CotAD_57059	blue
CotAD_57125	blue
CotAD_57336	blue
CotAD_57442	blue
CotAD_57941	blue
CotAD_58386	blue
CotAD_59664	blue
CotAD_61487	blue
CotAD_61990	blue
CotAD_62517	blue
CotAD_63231	blue
CotAD_63393	blue
CotAD_63458	blue
CotAD_64409	blue
CotAD_64819	blue
CotAD_65158	blue
CotAD_65280	blue
CotAD_65325	blue
CotAD_65582	blue
CotAD_66182	blue
CotAD_67663	blue
CotAD_68486	blue
CotAD_68801	blue
CotAD_68866	blue
CotAD_68997	blue
CotAD_70769	blue
CotAD_71263	blue
CotAD_72607	blue
CotAD_73167	blue
CotAD_00095	brown
CotAD_01080	brown
CotAD_01650	brown
CotAD_03478	brown
CotAD_03733	brown
CotAD_04660	brown
CotAD_05097	brown
CotAD_07017	brown
CotAD_07125	brown
CotAD_11464	brown
CotAD_11669	brown
CotAD_12287	brown
CotAD_12809	brown
CotAD_18149	brown
CotAD_19483	brown
CotAD_19751	brown
CotAD_21595	brown
CotAD_24901	brown
CotAD_25044	brown
CotAD_25302	brown
CotAD_26563	brown
CotAD_27956	brown
CotAD_28812	brown
CotAD_28937	brown
CotAD_29713	brown
CotAD_32253	brown
CotAD_32261	brown
CotAD_33011	brown
CotAD_34017	brown
CotAD_34325	brown
CotAD_36999	brown
CotAD_37180	brown
CotAD_37600	brown
CotAD_39068	brown
CotAD_39493	brown
CotAD_39658	brown
CotAD_42083	brown
CotAD_43724	brown
CotAD_44098	brown
CotAD_44515	brown
CotAD_47586	brown
CotAD_47715	brown
CotAD_50574	brown
CotAD_52106	brown
CotAD_53475	brown
CotAD_54974	brown
CotAD_57513	brown
CotAD_57930	brown
CotAD_59658	brown
CotAD_60637	brown
CotAD_60861	brown
CotAD_62004	brown
CotAD_62536	brown
CotAD_62591	brown
CotAD_62817	brown
CotAD_64093	brown
CotAD_68086	brown
CotAD_70725	brown
CotAD_71497	brown
CotAD_71875	brown
CotAD_72481	brown
CotAD_72539	brown
CotAD_73373	brown
CotAD_73723	brown
CotAD_76044	brown
CotAD_00286	green
CotAD_02522	green
CotAD_03051	green
CotAD_04678	green
CotAD_04808	green
CotAD_05171	green
CotAD_08746	green
CotAD_10143	green
CotAD_10959	green
CotAD_11361	green
CotAD_13454	green
CotAD_13571	green
CotAD_14829	green
CotAD_16160	green
CotAD_16844	green
CotAD_17131	green
CotAD_18954	green
CotAD_19473	green
CotAD_19997	green
CotAD_27935	green
CotAD_30209	green
CotAD_30814	green
CotAD_33064	green
CotAD_35387	green
CotAD_38604	green
CotAD_43071	green
CotAD_43185	green
CotAD_43642	green
CotAD_48898	green
CotAD_48922	green
CotAD_50110	green
CotAD_50789	green
CotAD_52954	green
CotAD_55294	green
CotAD_55392	green
CotAD_55954	green
CotAD_56065	green
CotAD_57548	green
CotAD_57674	green
CotAD_58625	green
CotAD_60767	green
CotAD_61676	green
CotAD_63236	green
CotAD_67669	green
CotAD_68600	green
CotAD_71226	green
CotAD_73461	green
CotAD_74765	green
CotAD_74973	green
CotAD_75871	green
CotAD_00137	grey
CotAD_00432	grey
CotAD_01340	grey
CotAD_01557	grey
CotAD_01613	grey
CotAD_01715	grey
CotAD_01790	grey
CotAD_02529	grey
CotAD_02694	grey
CotAD_02915	grey
CotAD_02998	grey
CotAD_04066	grey
CotAD_05066	grey
CotAD_05128	grey
CotAD_05147	grey
CotAD_05900	grey
CotAD_06933	grey
CotAD_07151	grey
CotAD_10063	grey
CotAD_11434	grey
CotAD_11727	grey
CotAD_12433	grey
CotAD_12465	grey
CotAD_12948	grey
CotAD_13380	grey
CotAD_13475	grey
CotAD_13787	grey
CotAD_13984	grey
CotAD_15901	grey
CotAD_18089	grey
CotAD_18951	grey
CotAD_19166	grey
CotAD_19385	grey
CotAD_19555	grey
CotAD_19598	grey
CotAD_19696	grey
CotAD_19847	grey
CotAD_20084	grey
CotAD_20234	grey
CotAD_22589	grey
CotAD_23102	grey
CotAD_23289	grey
CotAD_23585	grey
CotAD_23944	grey
CotAD_23994	grey
CotAD_24161	grey
CotAD_24589	grey
CotAD_25788	grey
CotAD_26793	grey
CotAD_28260	grey
CotAD_28371	grey
CotAD_28975	grey
CotAD_29143	grey
CotAD_29508	grey
CotAD_29531	grey
CotAD_29566	grey
CotAD_29894	grey
CotAD_30720	grey
CotAD_30791	grey
CotAD_31046	grey
CotAD_31543	grey
CotAD_31670	grey
CotAD_31980	grey
CotAD_32225	grey
CotAD_32311	grey
CotAD_32452	grey
CotAD_32453	grey
CotAD_32779	grey
CotAD_33630	grey
CotAD_34066	grey
CotAD_34348	grey
CotAD_34349	grey
CotAD_34703	grey
CotAD_35632	grey
CotAD_36546	grey
CotAD_36752	grey
CotAD_36883	grey
CotAD_37644	grey
CotAD_38642	grey
CotAD_39555	grey
CotAD_39867	grey
CotAD_42081	grey
CotAD_42566	grey
CotAD_42837	grey
CotAD_43046	grey
CotAD_43702	grey
CotAD_44271	grey
CotAD_44777	grey
CotAD_44957	grey
CotAD_47292	grey
CotAD_48066	grey
CotAD_48183	grey
CotAD_48206	grey
CotAD_49363	grey
CotAD_49386	grey
CotAD_49439	grey
CotAD_50236	grey
CotAD_50400	grey
CotAD_50572	grey
CotAD_51418	grey
CotAD_52653	grey
CotAD_53173	grey
CotAD_53254	grey
CotAD_54879	grey
CotAD_55347	grey
CotAD_55521	grey
CotAD_55737	grey
CotAD_55926	grey
CotAD_55941	grey
CotAD_57033	grey
CotAD_58178	grey
CotAD_58499	grey
CotAD_58616	grey
CotAD_58951	grey
CotAD_59262	grey
CotAD_59366	grey
CotAD_59437	grey
CotAD_59460	grey
CotAD_60090	grey
CotAD_60302	grey
CotAD_60462	grey
CotAD_62119	grey
CotAD_62194	grey
CotAD_62633	grey
CotAD_64682	grey
CotAD_66021	grey
CotAD_68339	grey
CotAD_69877	grey
CotAD_70273	grey
CotAD_71447	grey
CotAD_71846	grey
CotAD_73094	grey
CotAD_74738	grey
CotAD_75642	grey
CotAD_76485	grey
CotAD_76531	grey
CotAD_00297	turquoise
CotAD_00994	turquoise
CotAD_03556	turquoise
CotAD_03817	turquoise
CotAD_04433	turquoise
CotAD_04792	turquoise
CotAD_05724	turquoise
CotAD_06253	turquoise
CotAD_07007	turquoise
CotAD_08801	turquoise
CotAD_09207	turquoise
CotAD_09372	turquoise
CotAD_09595	turquoise
CotAD_11447	turquoise
CotAD_12966	turquoise
CotAD_13780	turquoise
CotAD_19080	turquoise
CotAD_19746	turquoise
CotAD_19767	turquoise
CotAD_19854	turquoise
CotAD_20574	turquoise
CotAD_21862	turquoise
CotAD_21973	turquoise
CotAD_23830	turquoise
CotAD_24192	turquoise
CotAD_26142	turquoise
CotAD_26447	turquoise
CotAD_26572	turquoise
CotAD_27429	turquoise
CotAD_30367	turquoise
CotAD_31304	turquoise
CotAD_31949	turquoise
CotAD_31998	turquoise
CotAD_33041	turquoise
CotAD_35212	turquoise
CotAD_35396	turquoise
CotAD_35451	turquoise
CotAD_37498	turquoise
CotAD_38120	turquoise
CotAD_38190	turquoise
CotAD_38196	turquoise
CotAD_39092	turquoise
CotAD_41755	turquoise
CotAD_41775	turquoise
CotAD_42429	turquoise
CotAD_43111	turquoise
CotAD_44038	turquoise
CotAD_44078	turquoise
CotAD_46454	turquoise
CotAD_46771	turquoise
CotAD_47205	turquoise
CotAD_47901	turquoise
CotAD_48236	turquoise
CotAD_48514	turquoise
CotAD_52398	turquoise
CotAD_52428	turquoise
CotAD_53142	turquoise
CotAD_53439	turquoise
CotAD_54106	turquoise
CotAD_55667	turquoise
CotAD_57285	turquoise
CotAD_58017	turquoise
CotAD_60975	turquoise
CotAD_61620	turquoise
CotAD_61686	turquoise
CotAD_62580	turquoise
CotAD_63569	turquoise
CotAD_65283	turquoise
CotAD_65712	turquoise
CotAD_65779	turquoise
CotAD_67755	turquoise
CotAD_67783	turquoise
CotAD_70267	turquoise
CotAD_70481	turquoise
CotAD_70498	turquoise
CotAD_70728	turquoise
CotAD_71964	turquoise
CotAD_72437	turquoise
CotAD_73304	turquoise
CotAD_73357	turquoise
CotAD_75654	turquoise
CotAD_02818	yellow
CotAD_03603	yellow
CotAD_04062	yellow
CotAD_07542	yellow
CotAD_08031	yellow
CotAD_08077	yellow
CotAD_08773	yellow
CotAD_12922	yellow
CotAD_14644	yellow
CotAD_14835	yellow
CotAD_14885	yellow
CotAD_16375	yellow
CotAD_18871	yellow
CotAD_19922	yellow
CotAD_20837	yellow
CotAD_21499	yellow
CotAD_26286	yellow
CotAD_27721	yellow
CotAD_31500	yellow
CotAD_32864	yellow
CotAD_35019	yellow
CotAD_37245	yellow
CotAD_38581	yellow
CotAD_38629	yellow
CotAD_40836	yellow
CotAD_42400	yellow
CotAD_42420	yellow
CotAD_44554	yellow
CotAD_47835	yellow
CotAD_48711	yellow
CotAD_48876	yellow
CotAD_49283	yellow
CotAD_49383	yellow
CotAD_51335	yellow
CotAD_54719	yellow
CotAD_55806	yellow
CotAD_55811	yellow
CotAD_57068	yellow
CotAD_57729	yellow
CotAD_58182	yellow
CotAD_58808	yellow
CotAD_59159	yellow
CotAD_61308	yellow
CotAD_61631	yellow
CotAD_61743	yellow
CotAD_63160	yellow
CotAD_64580	yellow
CotAD_65489	yellow
CotAD_66049	yellow
CotAD_66239	yellow
CotAD_66427	yellow
CotAD_68082	yellow
CotAD_69047	yellow
CotAD_69274	yellow
CotAD_70673	yellow
CotAD_70862	yellow
CotAD_73480	yellow
CotAD_76611	yellow
