# Supplementary material for: Transcriptomic analysis of cultivated cotton Gossypium hirsutum provides insights into host responses upon whitefly-mediated transmission of cotton leaf curl disease
Source: PLoS One. 2019 Feb 7;14(2):e0210011. doi: 10.1371/journal.pone.0210011 (PMC6366760; doi:10.1371/journal.pone.0210011)
Supplement: S4 Table — (CSV) [file pone.0210011.s011.csv]

Source	Target	Weight
CotAD_00095	CotAD_05147	0.858275048
CotAD_00095	CotAD_06933	0.870024749
CotAD_00095	CotAD_07017	0.974257804
CotAD_00095	CotAD_12287	0.92855509
CotAD_00095	CotAD_13787	0.876351473
CotAD_00095	CotAD_19751	0.972149515
CotAD_00095	CotAD_25044	0.970214312
CotAD_00095	CotAD_25788	0.895610442
CotAD_00095	CotAD_30791	0.896466001
CotAD_00095	CotAD_32253	0.968523309
CotAD_00095	CotAD_34017	0.972542414
CotAD_00095	CotAD_36883	0.879800502
CotAD_00095	CotAD_37600	0.904871525
CotAD_00095	CotAD_39068	0.929798615
CotAD_00095	CotAD_39555	0.860748417
CotAD_00095	CotAD_42083	0.945570576
CotAD_00095	CotAD_43724	0.974500073
CotAD_00095	CotAD_44098	0.965396656
CotAD_00095	CotAD_48066	0.854166093
CotAD_00095	CotAD_48183	0.854476762
CotAD_00095	CotAD_49439	0.861389723
CotAD_00095	CotAD_54879	0.889065398
CotAD_00095	CotAD_54974	0.952031132
CotAD_00095	CotAD_59366	0.850479992
CotAD_00095	CotAD_60090	0.890753675
CotAD_00095	CotAD_60861	0.949907257
CotAD_00095	CotAD_74738	0.858250313
CotAD_00095	CotAD_75642	0.876869777
CotAD_00095	CotAD_76044	0.890853115
CotAD_00137	CotAD_00432	0.879203837
CotAD_00137	CotAD_01715	0.977067358
CotAD_00137	CotAD_01790	0.938396398
CotAD_00137	CotAD_02529	0.890426475
CotAD_00137	CotAD_02998	0.985687003
CotAD_00137	CotAD_05360	0.944511973
CotAD_00137	CotAD_10063	0.87108171
CotAD_00137	CotAD_12433	0.952691281
CotAD_00137	CotAD_16642	0.952858816
CotAD_00137	CotAD_19696	0.899661817
CotAD_00137	CotAD_19847	0.946589856
CotAD_00137	CotAD_20234	0.988585536
CotAD_00137	CotAD_22070	0.927835488
CotAD_00137	CotAD_23994	0.895049177
CotAD_00137	CotAD_26793	0.875288108
CotAD_00137	CotAD_29143	0.865692313
CotAD_00137	CotAD_29531	0.945845623
CotAD_00137	CotAD_31670	0.895503564
CotAD_00137	CotAD_33630	0.859728948
CotAD_00137	CotAD_34066	0.870899147
CotAD_00137	CotAD_35632	0.935020042
CotAD_00137	CotAD_39867	0.972908204
CotAD_00137	CotAD_43046	0.882262735
CotAD_00137	CotAD_50236	0.994799374
CotAD_00137	CotAD_51418	0.977968932
CotAD_00137	CotAD_53173	0.882358498
CotAD_00137	CotAD_55521	0.908184305
CotAD_00137	CotAD_55737	0.881118639
CotAD_00137	CotAD_57033	0.943155272
CotAD_00137	CotAD_58616	0.988707887
CotAD_00137	CotAD_59437	0.948191558
CotAD_00137	CotAD_62194	0.94286148
CotAD_00137	CotAD_64682	0.863587264
CotAD_00137	CotAD_71846	0.906736662
CotAD_00286	CotAD_04808	0.98881434
CotAD_00286	CotAD_05171	0.990181084
CotAD_00286	CotAD_10959	0.861586909
CotAD_00286	CotAD_11361	0.909784853
CotAD_00286	CotAD_13454	0.938679589
CotAD_00286	CotAD_14829	0.888272219
CotAD_00286	CotAD_16160	0.85733449
CotAD_00286	CotAD_16844	0.92753786
CotAD_00286	CotAD_17131	0.932096719
CotAD_00286	CotAD_18954	0.942561383
CotAD_00286	CotAD_19473	0.926164526
CotAD_00286	CotAD_27935	0.901040127
CotAD_00286	CotAD_48898	0.979827069
CotAD_00286	CotAD_48922	0.909462786
CotAD_00286	CotAD_50110	0.989424918
CotAD_00286	CotAD_56065	0.865811019
CotAD_00286	CotAD_57548	0.858613214
CotAD_00286	CotAD_60767	0.973739919
CotAD_00286	CotAD_67669	0.965346617
CotAD_00286	CotAD_74765	0.961204839
CotAD_00286	CotAD_74973	0.86001232
CotAD_00297	CotAD_05147	0.88760584
CotAD_00297	CotAD_09372	0.900294582
CotAD_00297	CotAD_13780	0.866523181
CotAD_00297	CotAD_20574	0.866461297
CotAD_00297	CotAD_21973	0.979153292
CotAD_00297	CotAD_23830	0.914786443
CotAD_00297	CotAD_24192	0.904385655
CotAD_00297	CotAD_25788	0.850858406
CotAD_00297	CotAD_26142	0.928698369
CotAD_00297	CotAD_30791	0.850079486
CotAD_00297	CotAD_31304	0.981082719
CotAD_00297	CotAD_36883	0.865739228
CotAD_00297	CotAD_44038	0.86269554
CotAD_00297	CotAD_48066	0.892009116
CotAD_00297	CotAD_48183	0.891673487
CotAD_00297	CotAD_48236	0.85445306
CotAD_00297	CotAD_49439	0.884318923
CotAD_00297	CotAD_54879	0.856905058
CotAD_00297	CotAD_57285	0.873587469
CotAD_00297	CotAD_58017	0.994401631
CotAD_00297	CotAD_59366	0.896025729
CotAD_00297	CotAD_60090	0.855330294
CotAD_00297	CotAD_61686	0.985273426
CotAD_00297	CotAD_63569	0.963581995
CotAD_00297	CotAD_65283	0.99396696
CotAD_00297	CotAD_67783	0.968094917
CotAD_00297	CotAD_69877	0.903723574
CotAD_00297	CotAD_70267	0.989892663
CotAD_00297	CotAD_70498	0.929836601
CotAD_00297	CotAD_73304	0.935177756
CotAD_00297	CotAD_75642	0.868603319
CotAD_00432	CotAD_01715	0.898129853
CotAD_00432	CotAD_01790	0.933814677
CotAD_00432	CotAD_02998	0.867840917
CotAD_00432	CotAD_10063	0.98976529
CotAD_00432	CotAD_11727	0.95627938
CotAD_00432	CotAD_12433	0.92002346
CotAD_00432	CotAD_19555	0.860654814
CotAD_00432	CotAD_19847	0.925818846
CotAD_00432	CotAD_20234	0.870144477
CotAD_00432	CotAD_23994	0.980676506
CotAD_00432	CotAD_29143	0.982984863
CotAD_00432	CotAD_29531	0.926534899
CotAD_00432	CotAD_30720	0.880503177
CotAD_00432	CotAD_33630	0.975492313
CotAD_00432	CotAD_34066	0.989535466
CotAD_00432	CotAD_35632	0.937183178
CotAD_00432	CotAD_39867	0.901729602
CotAD_00432	CotAD_47292	0.900338695
CotAD_00432	CotAD_50236	0.883364154
CotAD_00432	CotAD_50400	0.874681419
CotAD_00432	CotAD_51418	0.861701027
CotAD_00432	CotAD_52653	0.945406348
CotAD_00432	CotAD_53173	0.996047979
CotAD_00432	CotAD_55926	0.876343646
CotAD_00432	CotAD_57033	0.929140276
CotAD_00432	CotAD_58616	0.870241686
CotAD_00432	CotAD_59437	0.924284597
CotAD_00432	CotAD_60462	0.850354564
CotAD_00432	CotAD_62194	0.929426403
CotAD_00432	CotAD_66021	0.855872724
CotAD_00994	CotAD_37498	0.943536951
CotAD_01080	CotAD_32261	0.893308325
CotAD_01080	CotAD_39658	0.955814993
CotAD_01080	CotAD_70725	0.889247401
CotAD_01080	CotAD_71875	0.892152376
CotAD_01225	CotAD_09666	0.925884989
CotAD_01225	CotAD_10769	0.909107441
CotAD_01225	CotAD_12293	0.901614663
CotAD_01225	CotAD_13201	0.913082727
CotAD_01225	CotAD_13846	0.866100071
CotAD_01225	CotAD_16405	0.927025307
CotAD_01225	CotAD_43202	0.933222096
CotAD_01225	CotAD_44189	0.940312985
CotAD_01225	CotAD_53194	0.920604263
CotAD_01225	CotAD_53345	0.940875664
CotAD_01225	CotAD_55927	0.943821314
CotAD_01225	CotAD_57442	0.932197624
CotAD_01225	CotAD_57941	0.950776951
CotAD_01225	CotAD_61487	0.958155967
CotAD_01225	CotAD_61990	0.873779311
CotAD_01225	CotAD_63231	0.930017129
CotAD_01225	CotAD_64409	0.853119241
CotAD_01225	CotAD_64819	0.923552056
CotAD_01225	CotAD_65280	0.923289225
CotAD_01225	CotAD_68486	0.897336507
CotAD_01225	CotAD_68801	0.875436399
CotAD_01557	CotAD_01613	0.978467382
CotAD_01557	CotAD_08031	0.858053571
CotAD_01557	CotAD_08077	0.875065091
CotAD_01557	CotAD_11434	0.897276077
CotAD_01557	CotAD_13380	0.979169473
CotAD_01557	CotAD_13984	0.933115081
CotAD_01557	CotAD_14644	0.867362195
CotAD_01557	CotAD_14885	0.891465591
CotAD_01557	CotAD_15901	0.960052925
CotAD_01557	CotAD_20084	0.976449342
CotAD_01557	CotAD_22589	0.953258504
CotAD_01557	CotAD_23944	0.976819148
CotAD_01557	CotAD_26286	0.865568101
CotAD_01557	CotAD_28975	0.977540956
CotAD_01557	CotAD_29508	0.93885624
CotAD_01557	CotAD_31046	0.959342618
CotAD_01557	CotAD_31500	0.869748465
CotAD_01557	CotAD_34703	0.941865722
CotAD_01557	CotAD_36752	0.944549996
CotAD_01557	CotAD_38629	0.891604471
CotAD_01557	CotAD_38642	0.976890743
CotAD_01557	CotAD_42081	0.941929331
CotAD_01557	CotAD_43702	0.92147507
CotAD_01557	CotAD_44271	0.995961391
CotAD_01557	CotAD_44554	0.889554496
CotAD_01557	CotAD_48711	0.851879992
CotAD_01557	CotAD_49363	0.992051501
CotAD_01557	CotAD_54719	0.8713455
CotAD_01557	CotAD_55941	0.987257585
CotAD_01557	CotAD_57068	0.861343931
CotAD_01557	CotAD_58178	0.98518189
CotAD_01557	CotAD_58182	0.892457446
CotAD_01557	CotAD_58951	0.987519282
CotAD_01557	CotAD_59159	0.898108007
CotAD_01557	CotAD_60302	0.952157094
CotAD_01557	CotAD_61631	0.909630631
CotAD_01557	CotAD_63160	0.887882574
CotAD_01557	CotAD_68082	0.875693295
CotAD_01557	CotAD_68339	0.997305435
CotAD_01557	CotAD_69274	0.860156119
CotAD_01557	CotAD_70273	0.935964497
CotAD_01557	CotAD_70673	0.864160028
CotAD_01557	CotAD_76531	0.90779735
CotAD_01613	CotAD_08077	0.858102439
CotAD_01613	CotAD_11434	0.915669078
CotAD_01613	CotAD_13380	0.958433487
CotAD_01613	CotAD_13984	0.914091233
CotAD_01613	CotAD_14644	0.850664893
CotAD_01613	CotAD_14885	0.873931594
CotAD_01613	CotAD_15901	0.940035853
CotAD_01613	CotAD_20084	0.997901064
CotAD_01613	CotAD_22589	0.973791045
CotAD_01613	CotAD_23944	0.998285684
CotAD_01613	CotAD_28975	0.956866668
CotAD_01613	CotAD_29508	0.958827631
CotAD_01613	CotAD_31046	0.939352034
CotAD_01613	CotAD_31500	0.852969166
CotAD_01613	CotAD_34703	0.922521776
CotAD_01613	CotAD_36752	0.964742343
CotAD_01613	CotAD_38629	0.874065599
CotAD_01613	CotAD_38642	0.998360146
CotAD_01613	CotAD_42081	0.922583049
CotAD_01613	CotAD_43702	0.940779135
CotAD_01613	CotAD_44271	0.982378499
CotAD_01613	CotAD_44554	0.872087523
CotAD_01613	CotAD_49363	0.986219656
CotAD_01613	CotAD_54719	0.85451122
CotAD_01613	CotAD_55941	0.966213922
CotAD_01613	CotAD_58178	0.964217387
CotAD_01613	CotAD_58182	0.874888618
CotAD_01613	CotAD_58951	0.96646563
CotAD_01613	CotAD_59159	0.880340141
CotAD_01613	CotAD_60302	0.932433553
CotAD_01613	CotAD_61631	0.891453704
CotAD_01613	CotAD_63160	0.870474139
CotAD_01613	CotAD_68082	0.858708919
CotAD_01613	CotAD_68339	0.98107057
CotAD_01613	CotAD_70273	0.916836687
CotAD_01613	CotAD_76531	0.926583887
CotAD_01650	CotAD_04660	0.898890483
CotAD_01650	CotAD_12809	0.996139089
CotAD_01650	CotAD_19483	0.894127991
CotAD_01650	CotAD_26563	0.8727757
CotAD_01650	CotAD_62004	0.930013807
CotAD_01650	CotAD_68086	0.935767623
CotAD_01715	CotAD_01790	0.959701939
CotAD_01715	CotAD_02529	0.871789058
CotAD_01715	CotAD_02998	0.963338568
CotAD_01715	CotAD_05360	0.923805461
CotAD_01715	CotAD_10063	0.889691706
CotAD_01715	CotAD_11727	0.861988648
CotAD_01715	CotAD_12433	0.97459161
CotAD_01715	CotAD_16642	0.931824109
CotAD_01715	CotAD_19696	0.880678165
CotAD_01715	CotAD_19847	0.968235357
CotAD_01715	CotAD_20234	0.966119352
CotAD_01715	CotAD_22070	0.907777591
CotAD_01715	CotAD_23994	0.914599
CotAD_01715	CotAD_26793	0.857211913
CotAD_01715	CotAD_29143	0.884094012
CotAD_01715	CotAD_29531	0.967460138
CotAD_01715	CotAD_31670	0.876676167
CotAD_01715	CotAD_33630	0.877901466
CotAD_01715	CotAD_34066	0.889502068
CotAD_01715	CotAD_35632	0.956186241
CotAD_01715	CotAD_39867	0.995663098
CotAD_01715	CotAD_43046	0.863928947
CotAD_01715	CotAD_50236	0.982101326
CotAD_01715	CotAD_51418	0.955932645
CotAD_01715	CotAD_52653	0.85296182
CotAD_01715	CotAD_53173	0.901407941
CotAD_01715	CotAD_55521	0.888878555
CotAD_01715	CotAD_55737	0.86282722
CotAD_01715	CotAD_57033	0.964657953
CotAD_01715	CotAD_58616	0.966236726
CotAD_01715	CotAD_59437	0.969903816
CotAD_01715	CotAD_62194	0.964351965
CotAD_01715	CotAD_71846	0.887485799
CotAD_01790	CotAD_02998	0.925627167
CotAD_01790	CotAD_05360	0.888796204
CotAD_01790	CotAD_10063	0.924765508
CotAD_01790	CotAD_11727	0.895092328
CotAD_01790	CotAD_12433	0.984406241
CotAD_01790	CotAD_16642	0.896274102
CotAD_01790	CotAD_19847	0.990956078
CotAD_01790	CotAD_20234	0.928214471
CotAD_01790	CotAD_22070	0.873837973
CotAD_01790	CotAD_23994	0.951491098
CotAD_01790	CotAD_29143	0.918765294
CotAD_01790	CotAD_29531	0.991765651
CotAD_01790	CotAD_33630	0.91213007
CotAD_01790	CotAD_34066	0.924562198
CotAD_01790	CotAD_35632	0.996213562
CotAD_01790	CotAD_39867	0.963759541
CotAD_01790	CotAD_50236	0.943075796
CotAD_01790	CotAD_51418	0.918734348
CotAD_01790	CotAD_52653	0.885435436
CotAD_01790	CotAD_53173	0.937331514
CotAD_01790	CotAD_55521	0.856180919
CotAD_01790	CotAD_57033	0.994711868
CotAD_01790	CotAD_58616	0.928323669
CotAD_01790	CotAD_59437	0.989221673
CotAD_01790	CotAD_62194	0.995035481
CotAD_01790	CotAD_71846	0.854878864
CotAD_02529	CotAD_02998	0.902329811
CotAD_02529	CotAD_03603	0.8837188
CotAD_02529	CotAD_05360	0.940194338
CotAD_02529	CotAD_07151	0.931073858
CotAD_02529	CotAD_12433	0.851899007
CotAD_02529	CotAD_12922	0.869852618
CotAD_02529	CotAD_16375	0.87501817
CotAD_02529	CotAD_16642	0.932045826
CotAD_02529	CotAD_18871	0.898154853
CotAD_02529	CotAD_19696	0.988833348
CotAD_02529	CotAD_20234	0.899870882
CotAD_02529	CotAD_20837	0.861370722
CotAD_02529	CotAD_22070	0.957276562
CotAD_02529	CotAD_23102	0.942518166
CotAD_02529	CotAD_26793	0.981366029
CotAD_02529	CotAD_31670	0.993807517
CotAD_02529	CotAD_32311	0.936916261
CotAD_02529	CotAD_38581	0.882205456
CotAD_02529	CotAD_39867	0.868401147
CotAD_02529	CotAD_40836	0.850205178
CotAD_02529	CotAD_43046	0.989943877
CotAD_02529	CotAD_44777	0.949030071
CotAD_02529	CotAD_50236	0.886206246
CotAD_02529	CotAD_51418	0.909001872
CotAD_02529	CotAD_55521	0.978903334
CotAD_02529	CotAD_55737	0.988535939
CotAD_02529	CotAD_58616	0.899767639
CotAD_02529	CotAD_61743	0.867933719
CotAD_02529	CotAD_64682	0.967003501
CotAD_02529	CotAD_65489	0.872690237
CotAD_02529	CotAD_71846	0.980565552
CotAD_02529	CotAD_76611	0.906676441
CotAD_02694	CotAD_06088	0.871470781
CotAD_02694	CotAD_19555	0.923157624
CotAD_02694	CotAD_29894	0.98085421
CotAD_02694	CotAD_30720	0.901562529
CotAD_02694	CotAD_31543	0.942733142
CotAD_02694	CotAD_38742	0.893244073
CotAD_02694	CotAD_47292	0.881678895
CotAD_02694	CotAD_50400	0.907711092
CotAD_02694	CotAD_55926	0.905940359
CotAD_02694	CotAD_57125	0.858986104
CotAD_02694	CotAD_60462	0.935107632
CotAD_02694	CotAD_65158	0.870687136
CotAD_02694	CotAD_65325	0.915101351
CotAD_02694	CotAD_66021	0.928639103
CotAD_02694	CotAD_73094	0.948379469
CotAD_02818	CotAD_04062	0.962934668
CotAD_02818	CotAD_07542	0.904300239
CotAD_02818	CotAD_08031	0.955165098
CotAD_02818	CotAD_08077	0.935272901
CotAD_02818	CotAD_08773	0.91115442
CotAD_02818	CotAD_12922	0.860413236
CotAD_02818	CotAD_13984	0.876987044
CotAD_02818	CotAD_14644	0.944099998
CotAD_02818	CotAD_14835	0.884998561
CotAD_02818	CotAD_14885	0.917404403
CotAD_02818	CotAD_15901	0.854059187
CotAD_02818	CotAD_16375	0.855401258
CotAD_02818	CotAD_19922	0.998988172
CotAD_02818	CotAD_20837	0.868878127
CotAD_02818	CotAD_21499	0.989791564
CotAD_02818	CotAD_26286	0.946198054
CotAD_02818	CotAD_27721	0.922723261
CotAD_02818	CotAD_31046	0.854635307
CotAD_02818	CotAD_31500	0.941334379
CotAD_02818	CotAD_32864	0.973464562
CotAD_02818	CotAD_34703	0.869288107
CotAD_02818	CotAD_35019	0.980664077
CotAD_02818	CotAD_37245	0.909732288
CotAD_02818	CotAD_38629	0.917258203
CotAD_02818	CotAD_40836	0.880490667
CotAD_02818	CotAD_42081	0.869233057
CotAD_02818	CotAD_42400	0.917508975
CotAD_02818	CotAD_42420	0.939350006
CotAD_02818	CotAD_44554	0.919424674
CotAD_02818	CotAD_47835	0.928667198
CotAD_02818	CotAD_48711	0.962756146
CotAD_02818	CotAD_48876	0.883428606
CotAD_02818	CotAD_49283	0.907099597
CotAD_02818	CotAD_49383	0.993891723
CotAD_02818	CotAD_51335	0.990515864
CotAD_02818	CotAD_54719	0.939499171
CotAD_02818	CotAD_55806	0.977339605
CotAD_02818	CotAD_55811	0.911283196
CotAD_02818	CotAD_57068	0.951202622
CotAD_02818	CotAD_57729	0.97593539
CotAD_02818	CotAD_58182	0.916362092
CotAD_02818	CotAD_58808	0.934057768
CotAD_02818	CotAD_59159	0.910503599
CotAD_02818	CotAD_60302	0.860547023
CotAD_02818	CotAD_61308	0.907040175
CotAD_02818	CotAD_61631	0.898961157
CotAD_02818	CotAD_61743	0.862302328
CotAD_02818	CotAD_63160	0.921205144
CotAD_02818	CotAD_64580	0.989298695
CotAD_02818	CotAD_65489	0.857646871
CotAD_02818	CotAD_66049	0.915957929
CotAD_02818	CotAD_66239	0.986858189
CotAD_02818	CotAD_66427	0.901982285
CotAD_02818	CotAD_68082	0.934565675
CotAD_02818	CotAD_69047	0.89422951
CotAD_02818	CotAD_69274	0.952626501
CotAD_02818	CotAD_70273	0.874452379
CotAD_02818	CotAD_70673	0.947856097
CotAD_02818	CotAD_70862	0.906387161
CotAD_02818	CotAD_73480	0.971791924
CotAD_02915	CotAD_49386	0.899929997
CotAD_02998	CotAD_05360	0.957757602
CotAD_02998	CotAD_10063	0.85990584
CotAD_02998	CotAD_12433	0.939571092
CotAD_02998	CotAD_16642	0.966317642
CotAD_02998	CotAD_19696	0.911789547
CotAD_02998	CotAD_19847	0.933620003
CotAD_02998	CotAD_20234	0.997040767
CotAD_02998	CotAD_22070	0.94066
CotAD_02998	CotAD_23102	0.854369187
CotAD_02998	CotAD_23994	0.883317227
CotAD_02998	CotAD_26793	0.88682791
CotAD_02998	CotAD_29143	0.854639769
CotAD_02998	CotAD_29531	0.932894053
CotAD_02998	CotAD_31670	0.907530014
CotAD_02998	CotAD_34066	0.859727465
CotAD_02998	CotAD_35632	0.922333061
CotAD_02998	CotAD_39867	0.959284159
CotAD_02998	CotAD_43046	0.893969365
CotAD_02998	CotAD_44777	0.859823428
CotAD_02998	CotAD_50236	0.980619851
CotAD_02998	CotAD_51418	0.992078864
CotAD_02998	CotAD_53173	0.870922541
CotAD_02998	CotAD_55521	0.920520866
CotAD_02998	CotAD_55737	0.892797825
CotAD_02998	CotAD_57033	0.930269692
CotAD_02998	CotAD_58616	0.996916547
CotAD_02998	CotAD_59437	0.935182317
CotAD_02998	CotAD_62194	0.929983098
CotAD_02998	CotAD_64682	0.874849733
CotAD_02998	CotAD_71846	0.919037632
CotAD_03478	CotAD_03733	0.971728571
CotAD_03478	CotAD_21595	0.869414161
CotAD_03478	CotAD_24901	0.877506096
CotAD_03478	CotAD_44515	0.994237783
CotAD_03478	CotAD_47586	0.977346425
CotAD_03478	CotAD_48514	0.861560858
CotAD_03478	CotAD_53475	0.898175164
CotAD_03478	CotAD_59658	0.902656627
CotAD_03556	CotAD_05724	0.950599683
CotAD_03556	CotAD_09207	0.988362509
CotAD_03556	CotAD_09372	0.89318117
CotAD_03556	CotAD_11447	0.924498621
CotAD_03556	CotAD_13780	0.928876252
CotAD_03556	CotAD_19767	0.876750172
CotAD_03556	CotAD_20574	0.928946391
CotAD_03556	CotAD_23830	0.879295789
CotAD_03556	CotAD_24192	0.889180712
CotAD_03556	CotAD_26142	0.866680204
CotAD_03556	CotAD_26572	0.882036607
CotAD_03556	CotAD_27429	0.865059768
CotAD_03556	CotAD_30367	0.964012457
CotAD_03556	CotAD_31998	0.998223093
CotAD_03556	CotAD_35212	0.911624674
CotAD_03556	CotAD_38120	0.967940627
CotAD_03556	CotAD_38190	0.873077816
CotAD_03556	CotAD_42429	0.943991496
CotAD_03556	CotAD_44038	0.933249629
CotAD_03556	CotAD_48236	0.942916612
CotAD_03556	CotAD_53142	0.955213015
CotAD_03556	CotAD_55667	0.996102128
CotAD_03556	CotAD_57285	0.920989809
CotAD_03556	CotAD_61620	0.879102643
CotAD_03556	CotAD_70498	0.865677271
CotAD_03556	CotAD_72437	0.906806164
CotAD_03556	CotAD_73304	0.861027831
CotAD_03603	CotAD_04062	0.876522521
CotAD_03603	CotAD_07151	0.946281875
CotAD_03603	CotAD_07542	0.931872423
CotAD_03603	CotAD_08773	0.924735774
CotAD_03603	CotAD_12922	0.982697793
CotAD_03603	CotAD_14835	0.953072526
CotAD_03603	CotAD_16375	0.989137085
CotAD_03603	CotAD_18871	0.982501238
CotAD_03603	CotAD_19696	0.874774648
CotAD_03603	CotAD_20837	0.972140537
CotAD_03603	CotAD_23102	0.934755429
CotAD_03603	CotAD_26793	0.899122354
CotAD_03603	CotAD_27721	0.913121663
CotAD_03603	CotAD_31670	0.878761021
CotAD_03603	CotAD_32311	0.940334001
CotAD_03603	CotAD_32864	0.867799168
CotAD_03603	CotAD_37245	0.926200469
CotAD_03603	CotAD_38581	0.998109038
CotAD_03603	CotAD_40836	0.958273516
CotAD_03603	CotAD_42400	0.918291012
CotAD_03603	CotAD_42420	0.897316299
CotAD_03603	CotAD_43046	0.891906886
CotAD_03603	CotAD_44777	0.928418611
CotAD_03603	CotAD_47835	0.907355339
CotAD_03603	CotAD_48876	0.954872661
CotAD_03603	CotAD_49283	0.928934001
CotAD_03603	CotAD_49383	0.851771266
CotAD_03603	CotAD_55521	0.866805933
CotAD_03603	CotAD_55737	0.893076322
CotAD_03603	CotAD_55806	0.864670216
CotAD_03603	CotAD_55811	0.924603553
CotAD_03603	CotAD_57729	0.865799131
CotAD_03603	CotAD_58808	0.902238613
CotAD_03603	CotAD_61308	0.928996032
CotAD_03603	CotAD_61743	0.980307621
CotAD_03603	CotAD_64580	0.855276899
CotAD_03603	CotAD_64682	0.911708661
CotAD_03603	CotAD_65489	0.986234201
CotAD_03603	CotAD_66049	0.919849187
CotAD_03603	CotAD_66427	0.934330754
CotAD_03603	CotAD_69047	0.942723489
CotAD_03603	CotAD_70862	0.929678695
CotAD_03603	CotAD_71846	0.868140833
CotAD_03603	CotAD_76611	0.972657098
CotAD_03687	CotAD_08671	0.982123114
CotAD_03687	CotAD_21413	0.944425387
CotAD_03687	CotAD_29159	0.924937971
CotAD_03687	CotAD_29860	0.963192115
CotAD_03687	CotAD_36227	0.971355529
CotAD_03687	CotAD_36370	0.94768481
CotAD_03687	CotAD_37604	0.886728777
CotAD_03687	CotAD_38363	0.881407069
CotAD_03687	CotAD_50555	0.863574478
CotAD_03687	CotAD_52824	0.918546524
CotAD_03687	CotAD_57059	0.936723145
CotAD_03687	CotAD_57125	0.85253393
CotAD_03687	CotAD_63458	0.900727605
CotAD_03687	CotAD_65582	0.981741725
CotAD_03687	CotAD_67663	0.901798108
CotAD_03687	CotAD_68997	0.875072536
CotAD_03687	CotAD_72607	0.981100534
CotAD_03733	CotAD_24901	0.855109619
CotAD_03733	CotAD_44515	0.966256666
CotAD_03733	CotAD_47586	0.994145227
CotAD_03733	CotAD_48514	0.884265205
CotAD_03733	CotAD_53475	0.874831213
CotAD_03733	CotAD_59658	0.879104887
CotAD_03817	CotAD_04433	0.983010441
CotAD_03817	CotAD_04792	0.942815318
CotAD_03817	CotAD_19767	0.885976885
CotAD_03817	CotAD_26572	0.880648
CotAD_03817	CotAD_27429	0.898183485
CotAD_03817	CotAD_35212	0.852821555
CotAD_03817	CotAD_35396	0.975598532
CotAD_03817	CotAD_38190	0.889747573
CotAD_03817	CotAD_44078	0.949393327
CotAD_03817	CotAD_46454	0.916097971
CotAD_03817	CotAD_47901	0.881336193
CotAD_03817	CotAD_52398	0.91849011
CotAD_03817	CotAD_54106	0.857344965
CotAD_03817	CotAD_61620	0.883591259
CotAD_03817	CotAD_62580	0.963052811
CotAD_03817	CotAD_71964	0.959288804
CotAD_03817	CotAD_72437	0.857135423
CotAD_03817	CotAD_73357	0.900664637
CotAD_04062	CotAD_07542	0.937337197
CotAD_04062	CotAD_08031	0.921003427
CotAD_04062	CotAD_08077	0.902365072
CotAD_04062	CotAD_08773	0.944650704
CotAD_04062	CotAD_12922	0.890581751
CotAD_04062	CotAD_14644	0.910638402
CotAD_04062	CotAD_14835	0.916758497
CotAD_04062	CotAD_14885	0.885604732
CotAD_04062	CotAD_16375	0.88525018
CotAD_04062	CotAD_18871	0.862701947
CotAD_04062	CotAD_19922	0.963881461
CotAD_04062	CotAD_20837	0.899590131
CotAD_04062	CotAD_21499	0.953396796
CotAD_04062	CotAD_26286	0.912604221
CotAD_04062	CotAD_27721	0.95700177
CotAD_04062	CotAD_31500	0.908046734
CotAD_04062	CotAD_32864	0.988948234
CotAD_04062	CotAD_35019	0.944864164
CotAD_04062	CotAD_37245	0.943133017
CotAD_04062	CotAD_38581	0.878018365
CotAD_04062	CotAD_38629	0.885467528
CotAD_04062	CotAD_40836	0.911955854
CotAD_04062	CotAD_42400	0.951433841
CotAD_04062	CotAD_42420	0.974768024
CotAD_04062	CotAD_44554	0.887500573
CotAD_04062	CotAD_47835	0.963351002
CotAD_04062	CotAD_48711	0.928110406
CotAD_04062	CotAD_48876	0.91508574
CotAD_04062	CotAD_49283	0.940323781
CotAD_04062	CotAD_49383	0.968702747
CotAD_04062	CotAD_51335	0.954073701
CotAD_04062	CotAD_54719	0.90632673
CotAD_04062	CotAD_55806	0.984989776
CotAD_04062	CotAD_55811	0.944788139
CotAD_04062	CotAD_57068	0.917292406
CotAD_04062	CotAD_57729	0.986417629
CotAD_04062	CotAD_58182	0.884626532
CotAD_04062	CotAD_58808	0.969111127
CotAD_04062	CotAD_59159	0.879127295
CotAD_04062	CotAD_61308	0.940260379
CotAD_04062	CotAD_61631	0.868287243
CotAD_04062	CotAD_61743	0.892591728
CotAD_04062	CotAD_63160	0.8891712
CotAD_04062	CotAD_64580	0.973124168
CotAD_04062	CotAD_65489	0.887638784
CotAD_04062	CotAD_66049	0.949777942
CotAD_04062	CotAD_66239	0.950655078
CotAD_04062	CotAD_66427	0.934864601
CotAD_04062	CotAD_68082	0.901702033
CotAD_04062	CotAD_69047	0.926597145
CotAD_04062	CotAD_69274	0.918626025
CotAD_04062	CotAD_70673	0.914157593
CotAD_04062	CotAD_70862	0.939563647
CotAD_04062	CotAD_73480	0.936565967
CotAD_04062	CotAD_76611	0.854906711
CotAD_04066	CotAD_19598	0.860498139
CotAD_04066	CotAD_24161	0.909023162
CotAD_04066	CotAD_24589	0.942535172
CotAD_04066	CotAD_32453	0.865674926
CotAD_04066	CotAD_34348	0.897429691
CotAD_04433	CotAD_04792	0.958562983
CotAD_04433	CotAD_11447	0.854499994
CotAD_04433	CotAD_19767	0.900045088
CotAD_04433	CotAD_26572	0.894563355
CotAD_04433	CotAD_27429	0.91260479
CotAD_04433	CotAD_35212	0.865951616
CotAD_04433	CotAD_35396	0.959345571
CotAD_04433	CotAD_38190	0.903924409
CotAD_04433	CotAD_44078	0.933914594
CotAD_04433	CotAD_46454	0.901577742
CotAD_04433	CotAD_47901	0.867786486
CotAD_04433	CotAD_52398	0.903901959
CotAD_04433	CotAD_61620	0.897590938
CotAD_04433	CotAD_62580	0.979420136
CotAD_04433	CotAD_71964	0.943519761
CotAD_04433	CotAD_72437	0.870385813
CotAD_04433	CotAD_73357	0.88657911
CotAD_04660	CotAD_12809	0.895704049
CotAD_04660	CotAD_19483	0.994230282
CotAD_04660	CotAD_32261	0.894096407
CotAD_04660	CotAD_62004	0.964588601
CotAD_04660	CotAD_68086	0.958511979
CotAD_04678	CotAD_55392	0.877187421
CotAD_04792	CotAD_11447	0.888070997
CotAD_04792	CotAD_19767	0.936960062
CotAD_04792	CotAD_26572	0.931067722
CotAD_04792	CotAD_27429	0.950468935
CotAD_04792	CotAD_30367	0.853904349
CotAD_04792	CotAD_35212	0.900348956
CotAD_04792	CotAD_35396	0.920851818
CotAD_04792	CotAD_38120	0.850768852
CotAD_04792	CotAD_38190	0.941131306
CotAD_04792	CotAD_42429	0.870592428
CotAD_04792	CotAD_44078	0.897212102
CotAD_04792	CotAD_46454	0.867097203
CotAD_04792	CotAD_52398	0.869263804
CotAD_04792	CotAD_53142	0.861089958
CotAD_04792	CotAD_61620	0.93432181
CotAD_04792	CotAD_62580	0.978351521
CotAD_04792	CotAD_71964	0.906145242
CotAD_04792	CotAD_72437	0.905105728
CotAD_04792	CotAD_73357	0.853107899
CotAD_04808	CotAD_05171	0.998608673
CotAD_04808	CotAD_10959	0.853025255
CotAD_04808	CotAD_11361	0.919403088
CotAD_04808	CotAD_13454	0.948857925
CotAD_04808	CotAD_14829	0.879229961
CotAD_04808	CotAD_16844	0.917766406
CotAD_04808	CotAD_17131	0.942146134
CotAD_04808	CotAD_18954	0.952816105
CotAD_04808	CotAD_19473	0.936098429
CotAD_04808	CotAD_27935	0.891763631
CotAD_04808	CotAD_48898	0.969044015
CotAD_04808	CotAD_48922	0.900030253
CotAD_04808	CotAD_50110	0.999377577
CotAD_04808	CotAD_56065	0.857174097
CotAD_04808	CotAD_57548	0.850104365
CotAD_04808	CotAD_60767	0.963077005
CotAD_04808	CotAD_67669	0.976055153
CotAD_04808	CotAD_74765	0.950787353
CotAD_04808	CotAD_74973	0.851478645
CotAD_05066	CotAD_19598	0.873503165
CotAD_05066	CotAD_32453	0.868242133
CotAD_05097	CotAD_18149	0.892182101
CotAD_05097	CotAD_28812	0.913128497
CotAD_05097	CotAD_28937	0.960768815
CotAD_05097	CotAD_33011	0.911243518
CotAD_05097	CotAD_37180	0.865102785
CotAD_05097	CotAD_57513	0.901847991
CotAD_05097	CotAD_57930	0.983572297
CotAD_05097	CotAD_62536	0.967813789
CotAD_05097	CotAD_71497	0.878178481
CotAD_05128	CotAD_19385	0.984958947
CotAD_05128	CotAD_31980	0.950293779
CotAD_05147	CotAD_07017	0.878712954
CotAD_05147	CotAD_21973	0.905044762
CotAD_05147	CotAD_25044	0.882094367
CotAD_05147	CotAD_25788	0.95461579
CotAD_05147	CotAD_30791	0.953657667
CotAD_05147	CotAD_31304	0.872323798
CotAD_05147	CotAD_32253	0.883523041
CotAD_05147	CotAD_34017	0.880141516
CotAD_05147	CotAD_36883	0.972950946
CotAD_05147	CotAD_42083	0.903809672
CotAD_05147	CotAD_43724	0.878511896
CotAD_05147	CotAD_48066	0.994591175
CotAD_05147	CotAD_48183	0.994999901
CotAD_05147	CotAD_49439	0.995925961
CotAD_05147	CotAD_54879	0.962059011
CotAD_05147	CotAD_58017	0.883088502
CotAD_05147	CotAD_59366	0.989744416
CotAD_05147	CotAD_60090	0.960119599
CotAD_05147	CotAD_60861	0.899844222
CotAD_05147	CotAD_61686	0.899791913
CotAD_05147	CotAD_63569	0.858141319
CotAD_05147	CotAD_65283	0.882737582
CotAD_05147	CotAD_67783	0.861802696
CotAD_05147	CotAD_69877	0.980680131
CotAD_05147	CotAD_70267	0.895901863
CotAD_05147	CotAD_75642	0.976486612
CotAD_05171	CotAD_10959	0.854072477
CotAD_05171	CotAD_11361	0.918207453
CotAD_05171	CotAD_13454	0.947592382
CotAD_05171	CotAD_14829	0.880335745
CotAD_05171	CotAD_16844	0.918961006
CotAD_05171	CotAD_17131	0.940896684
CotAD_05171	CotAD_18954	0.951541026
CotAD_05171	CotAD_19473	0.934863397
CotAD_05171	CotAD_27935	0.892897949
CotAD_05171	CotAD_48898	0.970361766
CotAD_05171	CotAD_48922	0.901183578
CotAD_05171	CotAD_50110	0.99923023
CotAD_05171	CotAD_56065	0.858230492
CotAD_05171	CotAD_57548	0.851145152
CotAD_05171	CotAD_60767	0.964380135
CotAD_05171	CotAD_67669	0.974723413
CotAD_05171	CotAD_74765	0.952060609
CotAD_05171	CotAD_74973	0.852522458
CotAD_05360	CotAD_07151	0.878335236
CotAD_05360	CotAD_12433	0.901751049
CotAD_05360	CotAD_16642	0.990895465
CotAD_05360	CotAD_19696	0.950384754
CotAD_05360	CotAD_19847	0.896223531
CotAD_05360	CotAD_20234	0.955020059
CotAD_05360	CotAD_22070	0.981527126
CotAD_05360	CotAD_23102	0.888633454
CotAD_05360	CotAD_26793	0.923509709
CotAD_05360	CotAD_29531	0.895549104
CotAD_05360	CotAD_31670	0.945795372
CotAD_05360	CotAD_32311	0.883593915
CotAD_05360	CotAD_35632	0.885734033
CotAD_05360	CotAD_39867	0.920045697
CotAD_05360	CotAD_43046	0.931193765
CotAD_05360	CotAD_44777	0.894488354
CotAD_05360	CotAD_50236	0.939819741
CotAD_05360	CotAD_51418	0.965189145
CotAD_05360	CotAD_55521	0.959796507
CotAD_05360	CotAD_55737	0.929932948
CotAD_05360	CotAD_57033	0.893110734
CotAD_05360	CotAD_58616	0.954905133
CotAD_05360	CotAD_59437	0.897674855
CotAD_05360	CotAD_62194	0.892844425
CotAD_05360	CotAD_64682	0.91063011
CotAD_05360	CotAD_71846	0.958197277
CotAD_05360	CotAD_76611	0.85634457
CotAD_05724	CotAD_09207	0.939975086
CotAD_05724	CotAD_09372	0.937229882
CotAD_05724	CotAD_11447	0.881501751
CotAD_05724	CotAD_13780	0.976216557
CotAD_05724	CotAD_20574	0.976293278
CotAD_05724	CotAD_23830	0.922095384
CotAD_05724	CotAD_24192	0.932867749
CotAD_05724	CotAD_26142	0.908360104
CotAD_05724	CotAD_30367	0.917713939
CotAD_05724	CotAD_31304	0.86263088
CotAD_05724	CotAD_31998	0.948978041
CotAD_05724	CotAD_35212	0.869679851
CotAD_05724	CotAD_38120	0.921307919
CotAD_05724	CotAD_42429	0.899379527
CotAD_05724	CotAD_44038	0.981001199
CotAD_05724	CotAD_48236	0.991583434
CotAD_05724	CotAD_53142	0.909659205
CotAD_05724	CotAD_55667	0.954181433
CotAD_05724	CotAD_57285	0.96759289
CotAD_05724	CotAD_58017	0.852308186
CotAD_05724	CotAD_63569	0.876947895
CotAD_05724	CotAD_65283	0.852637658
CotAD_05724	CotAD_67783	0.873170251
CotAD_05724	CotAD_70498	0.907268777
CotAD_05724	CotAD_72437	0.865252103
CotAD_05724	CotAD_73304	0.902210746
CotAD_06088	CotAD_08671	0.854008509
CotAD_06088	CotAD_29159	0.903368301
CotAD_06088	CotAD_29860	0.869225903
CotAD_06088	CotAD_29894	0.856502245
CotAD_06088	CotAD_36227	0.862538765
CotAD_06088	CotAD_36370	0.882484557
CotAD_06088	CotAD_38742	0.973367461
CotAD_06088	CotAD_57125	0.984026205
CotAD_06088	CotAD_63458	0.927708056
CotAD_06088	CotAD_65158	0.998995858
CotAD_06088	CotAD_65325	0.948964115
CotAD_06088	CotAD_68997	0.95624571
CotAD_06088	CotAD_72607	0.854804873
CotAD_06253	CotAD_08801	0.929925181
CotAD_06253	CotAD_19080	0.887979764
CotAD_06253	CotAD_19854	0.891003017
CotAD_06253	CotAD_33041	0.890155596
CotAD_06253	CotAD_35451	0.937383397
CotAD_06253	CotAD_38196	0.961890676
CotAD_06253	CotAD_39092	0.906745455
CotAD_06253	CotAD_41775	0.947091954
CotAD_06253	CotAD_52428	0.940493062
CotAD_06253	CotAD_54106	0.85502476
CotAD_06253	CotAD_60975	0.998830853
CotAD_06253	CotAD_67755	0.916328454
CotAD_06253	CotAD_70728	0.8620419
CotAD_06253	CotAD_75654	0.937251449
CotAD_06933	CotAD_12287	0.933334703
CotAD_06933	CotAD_12948	0.90692346
CotAD_06933	CotAD_13787	0.991979442
CotAD_06933	CotAD_18951	0.94954918
CotAD_06933	CotAD_19751	0.892774759
CotAD_06933	CotAD_32779	0.886888788
CotAD_06933	CotAD_37600	0.958393028
CotAD_06933	CotAD_37644	0.944220197
CotAD_06933	CotAD_39068	0.932082644
CotAD_06933	CotAD_39555	0.98809106
CotAD_06933	CotAD_42566	0.884094074
CotAD_06933	CotAD_43724	0.850134733
CotAD_06933	CotAD_44098	0.898637391
CotAD_06933	CotAD_50572	0.888413817
CotAD_06933	CotAD_54974	0.910675244
CotAD_06933	CotAD_59262	0.948126562
CotAD_06933	CotAD_74738	0.984888855
CotAD_06933	CotAD_76044	0.974399126
CotAD_06933	CotAD_76485	0.862833116
CotAD_07007	CotAD_08746	0.860697953
CotAD_07007	CotAD_11361	0.851176218
CotAD_07007	CotAD_12966	0.969950517
CotAD_07007	CotAD_41755	0.94338214
CotAD_07007	CotAD_43071	0.907213853
CotAD_07007	CotAD_53439	0.953011793
CotAD_07007	CotAD_68600	0.873220081
CotAD_07017	CotAD_12287	0.906005145
CotAD_07017	CotAD_13787	0.856011276
CotAD_07017	CotAD_19751	0.947674713
CotAD_07017	CotAD_25044	0.995761748
CotAD_07017	CotAD_25788	0.917691985
CotAD_07017	CotAD_30791	0.918585919
CotAD_07017	CotAD_32253	0.993989505
CotAD_07017	CotAD_34017	0.998201898
CotAD_07017	CotAD_36883	0.901178633
CotAD_07017	CotAD_37600	0.883336993
CotAD_07017	CotAD_39068	0.907194765
CotAD_07017	CotAD_42083	0.969946371
CotAD_07017	CotAD_43724	0.999746156
CotAD_07017	CotAD_44098	0.941224738
CotAD_07017	CotAD_48066	0.874426813
CotAD_07017	CotAD_48183	0.874750853
CotAD_07017	CotAD_49439	0.88196243
CotAD_07017	CotAD_54879	0.910854422
CotAD_07017	CotAD_54974	0.928453597
CotAD_07017	CotAD_59366	0.870582385
CotAD_07017	CotAD_60090	0.912617975
CotAD_07017	CotAD_60861	0.974487318
CotAD_07017	CotAD_69877	0.863383261
CotAD_07017	CotAD_75642	0.89811871
CotAD_07017	CotAD_76044	0.869909522
CotAD_07101	CotAD_57336	0.899103421
CotAD_07101	CotAD_71447	0.896342567
CotAD_07125	CotAD_11669	0.938905392
CotAD_07125	CotAD_21595	0.912932563
CotAD_07125	CotAD_24901	0.904245627
CotAD_07125	CotAD_36999	0.977579698
CotAD_07125	CotAD_39493	0.911062877
CotAD_07125	CotAD_47715	0.936467048
CotAD_07125	CotAD_53475	0.883326847
CotAD_07125	CotAD_59658	0.879016262
CotAD_07125	CotAD_62817	0.892807341
CotAD_07125	CotAD_72539	0.907065627
CotAD_07151	CotAD_07542	0.884445696
CotAD_07151	CotAD_08773	0.877947833
CotAD_07151	CotAD_12922	0.930610532
CotAD_07151	CotAD_14835	0.903725489
CotAD_07151	CotAD_16375	0.936445492
CotAD_07151	CotAD_16642	0.871123549
CotAD_07151	CotAD_18871	0.962625173
CotAD_07151	CotAD_19696	0.921252183
CotAD_07151	CotAD_20837	0.921037352
CotAD_07151	CotAD_22070	0.893433188
CotAD_07151	CotAD_23102	0.987271628
CotAD_07151	CotAD_26793	0.948007513
CotAD_07151	CotAD_27721	0.867365016
CotAD_07151	CotAD_31670	0.925628672
CotAD_07151	CotAD_32311	0.993430237
CotAD_07151	CotAD_37245	0.879281741
CotAD_07151	CotAD_38581	0.944570241
CotAD_07151	CotAD_40836	0.908450188
CotAD_07151	CotAD_42400	0.872076609
CotAD_07151	CotAD_42420	0.852946634
CotAD_07151	CotAD_43046	0.940072334
CotAD_07151	CotAD_44777	0.980279739
CotAD_07151	CotAD_47835	0.862106912
CotAD_07151	CotAD_48876	0.905361004
CotAD_07151	CotAD_49283	0.881770753
CotAD_07151	CotAD_51418	0.850694869
CotAD_07151	CotAD_55521	0.912508411
CotAD_07151	CotAD_55737	0.94135806
CotAD_07151	CotAD_55811	0.877827411
CotAD_07151	CotAD_58808	0.857439036
CotAD_07151	CotAD_61308	0.881827229
CotAD_07151	CotAD_61743	0.928443888
CotAD_07151	CotAD_64682	0.96186178
CotAD_07151	CotAD_65489	0.93381543
CotAD_07151	CotAD_66049	0.873496407
CotAD_07151	CotAD_66427	0.886683092
CotAD_07151	CotAD_69047	0.894318114
CotAD_07151	CotAD_70862	0.882448734
CotAD_07151	CotAD_71846	0.913972703
CotAD_07151	CotAD_76611	0.972285981
CotAD_07542	CotAD_08031	0.866783015
CotAD_07542	CotAD_08077	0.850057534
CotAD_07542	CotAD_08773	0.991897233
CotAD_07542	CotAD_12922	0.947582368
CotAD_07542	CotAD_14644	0.85748551
CotAD_07542	CotAD_14835	0.976896444
CotAD_07542	CotAD_16375	0.94162199
CotAD_07542	CotAD_18871	0.916452491
CotAD_07542	CotAD_19922	0.905145606
CotAD_07542	CotAD_20837	0.957661033
CotAD_07542	CotAD_21499	0.895779801
CotAD_07542	CotAD_23102	0.874234205
CotAD_07542	CotAD_26286	0.859249586
CotAD_07542	CotAD_27721	0.978725584
CotAD_07542	CotAD_31500	0.855159299
CotAD_07542	CotAD_32311	0.879177916
CotAD_07542	CotAD_32864	0.92749894
CotAD_07542	CotAD_35019	0.888150694
CotAD_07542	CotAD_37245	0.993559648
CotAD_07542	CotAD_38581	0.933542758
CotAD_07542	CotAD_40836	0.971511964
CotAD_07542	CotAD_42400	0.984585931
CotAD_07542	CotAD_42420	0.960829844
CotAD_07542	CotAD_44777	0.868615003
CotAD_07542	CotAD_47835	0.972192717
CotAD_07542	CotAD_48711	0.873152611
CotAD_07542	CotAD_48876	0.975020716
CotAD_07542	CotAD_49283	0.996662957
CotAD_07542	CotAD_49383	0.909449204
CotAD_07542	CotAD_51335	0.896384758
CotAD_07542	CotAD_54719	0.853615144
CotAD_07542	CotAD_55806	0.923972577
CotAD_07542	CotAD_55811	0.991747178
CotAD_07542	CotAD_57068	0.86345528
CotAD_07542	CotAD_57729	0.925244725
CotAD_07542	CotAD_58808	0.966399558
CotAD_07542	CotAD_61308	0.996733392
CotAD_07542	CotAD_61743	0.949830297
CotAD_07542	CotAD_64580	0.913394108
CotAD_07542	CotAD_64682	0.853779308
CotAD_07542	CotAD_65489	0.94429188
CotAD_07542	CotAD_66049	0.986353099
CotAD_07542	CotAD_66239	0.893329093
CotAD_07542	CotAD_66427	0.997221311
CotAD_07542	CotAD_69047	0.987935795
CotAD_07542	CotAD_69274	0.864651296
CotAD_07542	CotAD_70673	0.860643303
CotAD_07542	CotAD_70862	0.997508565
CotAD_07542	CotAD_73480	0.880725139
CotAD_07542	CotAD_76611	0.907765362
CotAD_08031	CotAD_08077	0.978405477
CotAD_08031	CotAD_08773	0.873132613
CotAD_08031	CotAD_13380	0.874441161
CotAD_08031	CotAD_13984	0.915316745
CotAD_08031	CotAD_14644	0.987984005
CotAD_08031	CotAD_14885	0.959035257
CotAD_08031	CotAD_15901	0.890575127
CotAD_08031	CotAD_19922	0.954233696
CotAD_08031	CotAD_21499	0.964735052
CotAD_08031	CotAD_26286	0.990261595
CotAD_08031	CotAD_27721	0.88384293
CotAD_08031	CotAD_28975	0.875773146
CotAD_08031	CotAD_31046	0.8911963
CotAD_08031	CotAD_31500	0.984982274
CotAD_08031	CotAD_32864	0.930717315
CotAD_08031	CotAD_34703	0.907004013
CotAD_08031	CotAD_35019	0.973595521
CotAD_08031	CotAD_37245	0.871815423
CotAD_08031	CotAD_38629	0.958876877
CotAD_08031	CotAD_42081	0.906944591
CotAD_08031	CotAD_42400	0.879016663
CotAD_08031	CotAD_42420	0.899220738
CotAD_08031	CotAD_44271	0.854987415
CotAD_08031	CotAD_44554	0.961224017
CotAD_08031	CotAD_47835	0.88934242
CotAD_08031	CotAD_48711	0.991872068
CotAD_08031	CotAD_49283	0.869376659
CotAD_08031	CotAD_49363	0.852016399
CotAD_08031	CotAD_49383	0.949541351
CotAD_08031	CotAD_51335	0.964044437
CotAD_08031	CotAD_54719	0.982990729
CotAD_08031	CotAD_55806	0.934290286
CotAD_08031	CotAD_55811	0.87325188
CotAD_08031	CotAD_55941	0.867937392
CotAD_08031	CotAD_57068	0.995695858
CotAD_08031	CotAD_57729	0.932995644
CotAD_08031	CotAD_58178	0.869589002
CotAD_08031	CotAD_58182	0.957906148
CotAD_08031	CotAD_58808	0.894327958
CotAD_08031	CotAD_58951	0.867730006
CotAD_08031	CotAD_59159	0.951561432
CotAD_08031	CotAD_60302	0.897571875
CotAD_08031	CotAD_61308	0.869321609
CotAD_08031	CotAD_61631	0.939069183
CotAD_08031	CotAD_63160	0.963153251
CotAD_08031	CotAD_64580	0.945311096
CotAD_08031	CotAD_66049	0.8775807
CotAD_08031	CotAD_66239	0.967550585
CotAD_08031	CotAD_66427	0.864635016
CotAD_08031	CotAD_68082	0.97763832
CotAD_08031	CotAD_68339	0.85600813
CotAD_08031	CotAD_69047	0.857448162
CotAD_08031	CotAD_69274	0.997242365
CotAD_08031	CotAD_70273	0.912579474
CotAD_08031	CotAD_70673	0.992061773
CotAD_08031	CotAD_70862	0.868716625
CotAD_08031	CotAD_73480	0.982497548
CotAD_08077	CotAD_08773	0.856188034
CotAD_08077	CotAD_13380	0.892046099
CotAD_08077	CotAD_13984	0.934443936
CotAD_08077	CotAD_14644	0.990210751
CotAD_08077	CotAD_14885	0.979857026
CotAD_08077	CotAD_15901	0.908773736
CotAD_08077	CotAD_19922	0.934376181
CotAD_08077	CotAD_20084	0.856509081
CotAD_08077	CotAD_21499	0.944484893
CotAD_08077	CotAD_23944	0.85680111
CotAD_08077	CotAD_26286	0.987933372
CotAD_08077	CotAD_27721	0.866525824
CotAD_08077	CotAD_28975	0.893426741
CotAD_08077	CotAD_31046	0.909417952
CotAD_08077	CotAD_31500	0.993241375
CotAD_08077	CotAD_32864	0.911726245
CotAD_08077	CotAD_34703	0.925816762
CotAD_08077	CotAD_35019	0.953011324
CotAD_08077	CotAD_37245	0.854916402
CotAD_08077	CotAD_38629	0.979692384
CotAD_08077	CotAD_38642	0.856857645
CotAD_08077	CotAD_42081	0.925755102
CotAD_08077	CotAD_42400	0.861867884
CotAD_08077	CotAD_42420	0.881362275
CotAD_08077	CotAD_44271	0.871888979
CotAD_08077	CotAD_44554	0.982132429
CotAD_08077	CotAD_47835	0.871832589
CotAD_08077	CotAD_48711	0.970590919
CotAD_08077	CotAD_49283	0.85256184
CotAD_08077	CotAD_49363	0.868811741
CotAD_08077	CotAD_49383	0.929858139
CotAD_08077	CotAD_51335	0.943820208
CotAD_08077	CotAD_54719	0.99527064
CotAD_08077	CotAD_55806	0.915168716
CotAD_08077	CotAD_55811	0.856303173
CotAD_08077	CotAD_55941	0.885305662
CotAD_08077	CotAD_57068	0.982575264
CotAD_08077	CotAD_57729	0.913921407
CotAD_08077	CotAD_58178	0.887017229
CotAD_08077	CotAD_58182	0.978683288
CotAD_08077	CotAD_58808	0.876642568
CotAD_08077	CotAD_58951	0.885090755
CotAD_08077	CotAD_59159	0.972088642
CotAD_08077	CotAD_60302	0.916030848
CotAD_08077	CotAD_61308	0.852508688
CotAD_08077	CotAD_61631	0.959108528
CotAD_08077	CotAD_63160	0.984138176
CotAD_08077	CotAD_64580	0.925784418
CotAD_08077	CotAD_66049	0.860481858
CotAD_08077	CotAD_66239	0.947194553
CotAD_08077	CotAD_68082	0.999201983
CotAD_08077	CotAD_68339	0.87294626
CotAD_08077	CotAD_69274	0.981069594
CotAD_08077	CotAD_70273	0.93160285
CotAD_08077	CotAD_70673	0.9861467
CotAD_08077	CotAD_70862	0.851924561
CotAD_08077	CotAD_73480	0.961575217
CotAD_08671	CotAD_21413	0.928289993
CotAD_08671	CotAD_29159	0.940967739
CotAD_08671	CotAD_29860	0.980446898
CotAD_08671	CotAD_36227	0.988877286
CotAD_08671	CotAD_36370	0.964437828
CotAD_08671	CotAD_37604	0.872313992
CotAD_08671	CotAD_38363	0.867146483
CotAD_08671	CotAD_52824	0.903193923
CotAD_08671	CotAD_57059	0.920822605
CotAD_08671	CotAD_57125	0.86636273
CotAD_08671	CotAD_63458	0.916004274
CotAD_08671	CotAD_65158	0.854765374
CotAD_08671	CotAD_65582	0.96444606
CotAD_08671	CotAD_67663	0.886942551
CotAD_08671	CotAD_68997	0.889569957
CotAD_08671	CotAD_72607	0.998943548
CotAD_08746	CotAD_09595	0.875200214
CotAD_08746	CotAD_12966	0.884863097
CotAD_08746	CotAD_19746	0.929359098
CotAD_08746	CotAD_21862	0.89260602
CotAD_08746	CotAD_31949	0.859187668
CotAD_08746	CotAD_41755	0.908505358
CotAD_08746	CotAD_43071	0.944767979
CotAD_08746	CotAD_43111	0.866845426
CotAD_08746	CotAD_46771	0.888578741
CotAD_08746	CotAD_47205	0.947982361
CotAD_08746	CotAD_65712	0.933571158
CotAD_08746	CotAD_65779	0.948204995
CotAD_08746	CotAD_68600	0.984035586
CotAD_08773	CotAD_12922	0.940228001
CotAD_08773	CotAD_14644	0.863712869
CotAD_08773	CotAD_14835	0.969127702
CotAD_08773	CotAD_16375	0.934350584
CotAD_08773	CotAD_18871	0.909526581
CotAD_08773	CotAD_19922	0.912011365
CotAD_08773	CotAD_20837	0.950165389
CotAD_08773	CotAD_21499	0.902517796
CotAD_08773	CotAD_23102	0.867870239
CotAD_08773	CotAD_26286	0.865500052
CotAD_08773	CotAD_27721	0.986634315
CotAD_08773	CotAD_31500	0.861356247
CotAD_08773	CotAD_32311	0.872749289
CotAD_08773	CotAD_32864	0.934674195
CotAD_08773	CotAD_35019	0.894785451
CotAD_08773	CotAD_37245	0.998318068
CotAD_08773	CotAD_38581	0.926383105
CotAD_08773	CotAD_40836	0.963820128
CotAD_08773	CotAD_42400	0.992580718
CotAD_08773	CotAD_42420	0.968478511
CotAD_08773	CotAD_44777	0.862324167
CotAD_08773	CotAD_47835	0.980006035
CotAD_08773	CotAD_48711	0.879586598
CotAD_08773	CotAD_48876	0.967278805
CotAD_08773	CotAD_49283	0.995205449
CotAD_08773	CotAD_49383	0.91637405
CotAD_08773	CotAD_51335	0.903130972
CotAD_08773	CotAD_54719	0.859791945
CotAD_08773	CotAD_55806	0.931098581
CotAD_08773	CotAD_55811	0.999847721
CotAD_08773	CotAD_57068	0.869760998
CotAD_08773	CotAD_57729	0.932388478
CotAD_08773	CotAD_58808	0.974128725
CotAD_08773	CotAD_61308	0.995135209
CotAD_08773	CotAD_61743	0.942444528
CotAD_08773	CotAD_64580	0.920373325
CotAD_08773	CotAD_65489	0.936983367
CotAD_08773	CotAD_66049	0.994373922
CotAD_08773	CotAD_66239	0.900033843
CotAD_08773	CotAD_66427	0.989159064
CotAD_08773	CotAD_68082	0.855584749
CotAD_08773	CotAD_69047	0.980008267
CotAD_08773	CotAD_69274	0.870972769
CotAD_08773	CotAD_70673	0.866912054
CotAD_08773	CotAD_70862	0.994363366
CotAD_08773	CotAD_73480	0.887260132
CotAD_08773	CotAD_76611	0.900956883
CotAD_08801	CotAD_19080	0.952299133
CotAD_08801	CotAD_19854	0.955728993
CotAD_08801	CotAD_33041	0.954767471
CotAD_08801	CotAD_35451	0.991621505
CotAD_08801	CotAD_38196	0.965744553
CotAD_08801	CotAD_41775	0.981077017
CotAD_08801	CotAD_46454	0.8563655
CotAD_08801	CotAD_47901	0.889349023
CotAD_08801	CotAD_52398	0.854256273
CotAD_08801	CotAD_52428	0.87756469
CotAD_08801	CotAD_54106	0.914994523
CotAD_08801	CotAD_60975	0.928899681
CotAD_08801	CotAD_67755	0.856205466
CotAD_08801	CotAD_73357	0.870451575
CotAD_08801	CotAD_75654	0.991767593
CotAD_09207	CotAD_09372	0.883679952
CotAD_09207	CotAD_11447	0.934808476
CotAD_09207	CotAD_13780	0.918683501
CotAD_09207	CotAD_19767	0.886117205
CotAD_09207	CotAD_20574	0.918752259
CotAD_09207	CotAD_23830	0.870057496
CotAD_09207	CotAD_24192	0.879755594
CotAD_09207	CotAD_26142	0.857677832
CotAD_09207	CotAD_26572	0.891505922
CotAD_09207	CotAD_27429	0.874202472
CotAD_09207	CotAD_30367	0.975134767
CotAD_09207	CotAD_31998	0.990107792
CotAD_09207	CotAD_35212	0.921676125
CotAD_09207	CotAD_38120	0.979145298
CotAD_09207	CotAD_38190	0.882374104
CotAD_09207	CotAD_42429	0.954698505
CotAD_09207	CotAD_44038	0.922970606
CotAD_09207	CotAD_48236	0.932445698
CotAD_09207	CotAD_53142	0.966151874
CotAD_09207	CotAD_55667	0.984546112
CotAD_09207	CotAD_57285	0.910951779
CotAD_09207	CotAD_61620	0.888515127
CotAD_09207	CotAD_70498	0.856693534
CotAD_09207	CotAD_72437	0.916761695
CotAD_09207	CotAD_73304	0.852130248
CotAD_09372	CotAD_13780	0.959310328
CotAD_09372	CotAD_20574	0.959236
CotAD_09372	CotAD_21973	0.88301878
CotAD_09372	CotAD_23830	0.983000117
CotAD_09372	CotAD_24192	0.995097352
CotAD_09372	CotAD_26142	0.967596072
CotAD_09372	CotAD_30367	0.863740692
CotAD_09372	CotAD_31304	0.916476309
CotAD_09372	CotAD_31998	0.891731625
CotAD_09372	CotAD_38120	0.866962738
CotAD_09372	CotAD_44038	0.954714638
CotAD_09372	CotAD_48236	0.944829306
CotAD_09372	CotAD_53142	0.856515423
CotAD_09372	CotAD_55667	0.896381999
CotAD_09372	CotAD_57285	0.967800699
CotAD_09372	CotAD_58017	0.90497189
CotAD_09372	CotAD_61686	0.88809632
CotAD_09372	CotAD_63569	0.932453699
CotAD_09372	CotAD_65283	0.90533888
CotAD_09372	CotAD_67783	0.928235538
CotAD_09372	CotAD_70267	0.891925483
CotAD_09372	CotAD_70498	0.966373139
CotAD_09372	CotAD_73304	0.960707041
CotAD_09595	CotAD_19746	0.938390306
CotAD_09595	CotAD_21862	0.978673156
CotAD_09595	CotAD_26447	0.926667903
CotAD_09595	CotAD_31949	0.979676685
CotAD_09595	CotAD_43111	0.989386073
CotAD_09595	CotAD_46771	0.983468018
CotAD_09595	CotAD_47205	0.920102766
CotAD_09595	CotAD_48514	0.850275443
CotAD_09595	CotAD_65712	0.934139035
CotAD_09595	CotAD_65779	0.919891885
CotAD_09595	CotAD_68600	0.862627291
CotAD_09595	CotAD_70481	0.891064101
CotAD_09666	CotAD_16405	0.862114952
CotAD_09666	CotAD_39669	0.887909319
CotAD_09666	CotAD_43202	0.867550874
CotAD_09666	CotAD_44189	0.983888086
CotAD_09666	CotAD_53194	0.856478219
CotAD_09666	CotAD_53345	0.983278134
CotAD_09666	CotAD_55927	0.876839702
CotAD_09666	CotAD_57442	0.866652457
CotAD_09666	CotAD_57941	0.972760206
CotAD_09666	CotAD_61487	0.96517757
CotAD_09666	CotAD_61990	0.940327762
CotAD_09666	CotAD_63231	0.864739909
CotAD_09666	CotAD_64409	0.916780165
CotAD_09666	CotAD_64819	0.997319564
CotAD_09666	CotAD_65280	0.858835728
CotAD_09666	CotAD_66182	0.878863192
CotAD_09666	CotAD_68486	0.967255355
CotAD_09666	CotAD_68801	0.942219216
CotAD_10063	CotAD_11727	0.965894716
CotAD_10063	CotAD_12433	0.911212781
CotAD_10063	CotAD_19555	0.868602362
CotAD_10063	CotAD_19847	0.916908308
CotAD_10063	CotAD_20234	0.862171644
CotAD_10063	CotAD_23994	0.97079493
CotAD_10063	CotAD_29143	0.99309268
CotAD_10063	CotAD_29531	0.917611987
CotAD_10063	CotAD_30720	0.888784582
CotAD_10063	CotAD_31543	0.851689712
CotAD_10063	CotAD_33630	0.985460784
CotAD_10063	CotAD_34066	0.999765863
CotAD_10063	CotAD_35632	0.92807531
CotAD_10063	CotAD_39867	0.893230715
CotAD_10063	CotAD_47292	0.908960195
CotAD_10063	CotAD_50236	0.875173039
CotAD_10063	CotAD_50400	0.88286423
CotAD_10063	CotAD_51418	0.853866183
CotAD_10063	CotAD_52653	0.954824509
CotAD_10063	CotAD_53173	0.985885961
CotAD_10063	CotAD_55926	0.884554551
CotAD_10063	CotAD_57033	0.920172272
CotAD_10063	CotAD_58616	0.862267257
CotAD_10063	CotAD_59437	0.915400547
CotAD_10063	CotAD_60462	0.858131406
CotAD_10063	CotAD_62194	0.920453441
CotAD_10063	CotAD_66021	0.863740802
CotAD_10769	CotAD_12293	0.991106961
CotAD_10769	CotAD_12914	0.869294955
CotAD_10769	CotAD_13201	0.995317292
CotAD_10769	CotAD_13846	0.949105658
CotAD_10769	CotAD_14204	0.862038064
CotAD_10769	CotAD_16405	0.979479331
CotAD_10769	CotAD_31582	0.884494068
CotAD_10769	CotAD_43202	0.972718893
CotAD_10769	CotAD_44189	0.858638739
CotAD_10769	CotAD_52582	0.929737137
CotAD_10769	CotAD_53194	0.986662645
CotAD_10769	CotAD_53345	0.859116496
CotAD_10769	CotAD_55927	0.961529692
CotAD_10769	CotAD_57442	0.97382516
CotAD_10769	CotAD_57941	0.86751726
CotAD_10769	CotAD_58386	0.914850429
CotAD_10769	CotAD_61487	0.87377038
CotAD_10769	CotAD_63231	0.976194679
CotAD_10769	CotAD_65280	0.983636434
CotAD_10769	CotAD_68866	0.867929615
CotAD_10959	CotAD_13571	0.944018189
CotAD_10959	CotAD_14829	0.967051088
CotAD_10959	CotAD_16160	0.994440943
CotAD_10959	CotAD_16844	0.924774293
CotAD_10959	CotAD_19997	0.92921589
CotAD_10959	CotAD_27935	0.952558769
CotAD_10959	CotAD_48898	0.877557203
CotAD_10959	CotAD_48922	0.943406023
CotAD_10959	CotAD_50110	0.853493129
CotAD_10959	CotAD_56065	0.994526125
CotAD_10959	CotAD_57548	0.996111886
CotAD_10959	CotAD_57674	0.921838604
CotAD_10959	CotAD_58625	0.965019257
CotAD_10959	CotAD_60767	0.882601584
CotAD_10959	CotAD_73461	0.970813482
CotAD_10959	CotAD_74765	0.89334171
CotAD_10959	CotAD_74973	0.997940819
CotAD_10959	CotAD_76485	0.866959979
CotAD_11361	CotAD_13454	0.967657057
CotAD_11361	CotAD_17131	0.974701408
CotAD_11361	CotAD_18954	0.963587099
CotAD_11361	CotAD_19473	0.981207939
CotAD_11361	CotAD_48898	0.892752172
CotAD_11361	CotAD_50110	0.918868235
CotAD_11361	CotAD_53439	0.88936074
CotAD_11361	CotAD_60767	0.887603188
CotAD_11361	CotAD_67669	0.940876038
CotAD_11361	CotAD_74765	0.876986267
CotAD_11434	CotAD_13380	0.880116917
CotAD_11434	CotAD_15901	0.864319654
CotAD_11434	CotAD_20084	0.917466041
CotAD_11434	CotAD_22589	0.939095514
CotAD_11434	CotAD_23944	0.91713577
CotAD_11434	CotAD_28975	0.878773035
CotAD_11434	CotAD_29508	0.95350444
CotAD_11434	CotAD_31046	0.863731755
CotAD_11434	CotAD_36752	0.947713184
CotAD_11434	CotAD_38642	0.91707188
CotAD_11434	CotAD_43702	0.971999386
CotAD_11434	CotAD_44271	0.900620753
CotAD_11434	CotAD_49363	0.903903944
CotAD_11434	CotAD_55941	0.886786233
CotAD_11434	CotAD_58178	0.885075467
CotAD_11434	CotAD_58951	0.887001881
CotAD_11434	CotAD_60302	0.857780778
CotAD_11434	CotAD_68339	0.899502439
CotAD_11434	CotAD_76531	0.987483359
CotAD_11447	CotAD_13780	0.862515532
CotAD_11447	CotAD_19767	0.945157893
CotAD_11447	CotAD_20574	0.862576911
CotAD_11447	CotAD_26572	0.951212448
CotAD_11447	CotAD_27429	0.931784081
CotAD_11447	CotAD_30367	0.95783045
CotAD_11447	CotAD_31998	0.926045566
CotAD_11447	CotAD_35212	0.985178918
CotAD_11447	CotAD_38120	0.953975911
CotAD_11447	CotAD_38190	0.940954465
CotAD_11447	CotAD_42429	0.978388963
CotAD_11447	CotAD_44038	0.866341735
CotAD_11447	CotAD_48236	0.874792286
CotAD_11447	CotAD_53142	0.966673625
CotAD_11447	CotAD_55667	0.921114987
CotAD_11447	CotAD_57285	0.855610838
CotAD_11447	CotAD_61620	0.947851649
CotAD_11447	CotAD_62580	0.870562089
CotAD_11447	CotAD_72437	0.979638194
CotAD_11464	CotAD_25302	0.988694485
CotAD_11464	CotAD_29713	0.980545828
CotAD_11464	CotAD_52106	0.977270934
CotAD_11464	CotAD_73723	0.89890391
CotAD_11669	CotAD_21595	0.8608858
CotAD_11669	CotAD_24901	0.853066265
CotAD_11669	CotAD_36999	0.959735932
CotAD_11669	CotAD_37180	0.868803903
CotAD_11669	CotAD_39493	0.96884644
CotAD_11669	CotAD_47715	0.882037991
CotAD_11669	CotAD_62817	0.948469493
CotAD_11669	CotAD_71497	0.855976569
CotAD_11669	CotAD_72539	0.964381331
CotAD_11727	CotAD_12433	0.882308145
CotAD_11727	CotAD_19555	0.896693826
CotAD_11727	CotAD_19847	0.887681806
CotAD_11727	CotAD_23994	0.938443386
CotAD_11727	CotAD_29143	0.972463125
CotAD_11727	CotAD_29531	0.888345606
CotAD_11727	CotAD_30720	0.918077349
CotAD_11727	CotAD_31543	0.878793108
CotAD_11727	CotAD_33630	0.979913571
CotAD_11727	CotAD_34066	0.966114717
CotAD_11727	CotAD_35632	0.898213048
CotAD_11727	CotAD_39867	0.865331656
CotAD_11727	CotAD_47292	0.939478037
CotAD_11727	CotAD_50400	0.911802095
CotAD_11727	CotAD_52653	0.988217181
CotAD_11727	CotAD_53173	0.952633466
CotAD_11727	CotAD_55926	0.913593532
CotAD_11727	CotAD_57033	0.890760589
CotAD_11727	CotAD_59437	0.886259409
CotAD_11727	CotAD_60462	0.885609136
CotAD_11727	CotAD_62194	0.89102578
CotAD_11727	CotAD_66021	0.891546506
CotAD_11727	CotAD_73094	0.873869343
CotAD_12287	CotAD_12948	0.850763899
CotAD_12287	CotAD_13787	0.940517134
CotAD_12287	CotAD_18951	0.888676766
CotAD_12287	CotAD_19751	0.954167847
CotAD_12287	CotAD_25044	0.902457265
CotAD_12287	CotAD_32253	0.900973059
CotAD_12287	CotAD_34017	0.904500204
CotAD_12287	CotAD_37600	0.97296563
CotAD_12287	CotAD_37644	0.883946107
CotAD_12287	CotAD_39068	0.998581957
CotAD_12287	CotAD_39555	0.922814051
CotAD_12287	CotAD_42083	0.880799838
CotAD_12287	CotAD_43724	0.906217669
CotAD_12287	CotAD_44098	0.960779189
CotAD_12287	CotAD_54974	0.97436851
CotAD_12287	CotAD_59262	0.88741413
CotAD_12287	CotAD_60861	0.884615282
CotAD_12287	CotAD_74738	0.91998295
CotAD_12287	CotAD_76044	0.957001738
CotAD_12293	CotAD_12914	0.876309892
CotAD_12293	CotAD_13201	0.986499112
CotAD_12293	CotAD_13846	0.95732742
CotAD_12293	CotAD_14204	0.868947746
CotAD_12293	CotAD_16405	0.97091216
CotAD_12293	CotAD_31582	0.891731876
CotAD_12293	CotAD_43202	0.964257836
CotAD_12293	CotAD_44189	0.851875203
CotAD_12293	CotAD_52582	0.93765774
CotAD_12293	CotAD_53194	0.977982047
CotAD_12293	CotAD_53345	0.85234622
CotAD_12293	CotAD_55927	0.953242913
CotAD_12293	CotAD_57442	0.965346781
CotAD_12293	CotAD_57941	0.860627944
CotAD_12293	CotAD_58386	0.922543167
CotAD_12293	CotAD_61487	0.866791833
CotAD_12293	CotAD_63231	0.967679142
CotAD_12293	CotAD_65280	0.975003705
CotAD_12293	CotAD_68866	0.874924692
CotAD_12293	CotAD_71263	0.856561305
CotAD_12433	CotAD_16642	0.909426973
CotAD_12433	CotAD_19696	0.860425487
CotAD_12433	CotAD_19847	0.993342016
CotAD_12433	CotAD_20234	0.942229173
CotAD_12433	CotAD_22070	0.886400969
CotAD_12433	CotAD_23994	0.937228487
CotAD_12433	CotAD_29143	0.905369642
CotAD_12433	CotAD_29531	0.992530116
CotAD_12433	CotAD_31670	0.856587119
CotAD_12433	CotAD_33630	0.898907134
CotAD_12433	CotAD_34066	0.911014807
CotAD_12433	CotAD_35632	0.980725682
CotAD_12433	CotAD_39867	0.978763794
CotAD_12433	CotAD_50236	0.957500326
CotAD_12433	CotAD_51418	0.932490547
CotAD_12433	CotAD_52653	0.872896902
CotAD_12433	CotAD_53173	0.923447093
CotAD_12433	CotAD_55521	0.868288695
CotAD_12433	CotAD_57033	0.989595554
CotAD_12433	CotAD_58616	0.942341361
CotAD_12433	CotAD_59437	0.99508951
CotAD_12433	CotAD_62194	0.989275132
CotAD_12433	CotAD_71846	0.866953386
CotAD_12809	CotAD_19483	0.890971836
CotAD_12809	CotAD_26563	0.875816695
CotAD_12809	CotAD_62004	0.926626196
CotAD_12809	CotAD_68086	0.932342191
CotAD_12914	CotAD_13201	0.865655542
CotAD_12914	CotAD_13846	0.912593881
CotAD_12914	CotAD_14204	0.990667185
CotAD_12914	CotAD_16405	0.853320716
CotAD_12914	CotAD_21413	0.855436199
CotAD_12914	CotAD_31582	0.981067014
CotAD_12914	CotAD_37604	0.909430286
CotAD_12914	CotAD_38363	0.915061197
CotAD_12914	CotAD_41428	0.952895753
CotAD_12914	CotAD_50555	0.934870506
CotAD_12914	CotAD_52582	0.931318172
CotAD_12914	CotAD_52824	0.878170937
CotAD_12914	CotAD_53194	0.858920071
CotAD_12914	CotAD_57059	0.861973905
CotAD_12914	CotAD_58386	0.946694673
CotAD_12914	CotAD_63231	0.850757636
CotAD_12914	CotAD_65280	0.856562147
CotAD_12914	CotAD_67663	0.894132166
CotAD_12914	CotAD_68866	0.998242746
CotAD_12914	CotAD_71263	0.975002643
CotAD_12922	CotAD_14835	0.969437735
CotAD_12922	CotAD_16375	0.993432672
CotAD_12922	CotAD_18871	0.965738467
CotAD_12922	CotAD_19696	0.861158212
CotAD_12922	CotAD_19922	0.861186214
CotAD_12922	CotAD_20837	0.989105986
CotAD_12922	CotAD_21499	0.852619421
CotAD_12922	CotAD_23102	0.919424302
CotAD_12922	CotAD_26793	0.88482117
CotAD_12922	CotAD_27721	0.928262666
CotAD_12922	CotAD_31670	0.865033532
CotAD_12922	CotAD_32311	0.924838646
CotAD_12922	CotAD_32864	0.881606172
CotAD_12922	CotAD_37245	0.941737261
CotAD_12922	CotAD_38581	0.984536275
CotAD_12922	CotAD_40836	0.974801425
CotAD_12922	CotAD_42400	0.933587869
CotAD_12922	CotAD_42420	0.911985474
CotAD_12922	CotAD_43046	0.87781024
CotAD_12922	CotAD_44777	0.913273055
CotAD_12922	CotAD_47835	0.922323382
CotAD_12922	CotAD_48876	0.971294096
CotAD_12922	CotAD_49283	0.944554128
CotAD_12922	CotAD_49383	0.865120474
CotAD_12922	CotAD_51335	0.853172966
CotAD_12922	CotAD_55521	0.853410246
CotAD_12922	CotAD_55737	0.878946618
CotAD_12922	CotAD_55806	0.878387275
CotAD_12922	CotAD_55811	0.94009176
CotAD_12922	CotAD_57729	0.87954861
CotAD_12922	CotAD_58808	0.917053971
CotAD_12922	CotAD_61308	0.944618053
CotAD_12922	CotAD_61743	0.99753331
CotAD_12922	CotAD_64580	0.868725613
CotAD_12922	CotAD_64682	0.89704745
CotAD_12922	CotAD_65489	0.996374009
CotAD_12922	CotAD_66049	0.935193172
CotAD_12922	CotAD_66239	0.850376708
CotAD_12922	CotAD_66427	0.950116029
CotAD_12922	CotAD_69047	0.958767233
CotAD_12922	CotAD_70862	0.945321562
CotAD_12922	CotAD_71846	0.854708283
CotAD_12922	CotAD_76611	0.956194323
CotAD_12948	CotAD_13571	0.870038573
CotAD_12948	CotAD_13787	0.900195314
CotAD_12948	CotAD_18951	0.953281531
CotAD_12948	CotAD_19997	0.883177171
CotAD_12948	CotAD_32779	0.976143998
CotAD_12948	CotAD_37600	0.871936579
CotAD_12948	CotAD_37644	0.958703356
CotAD_12948	CotAD_39555	0.917118496
CotAD_12948	CotAD_42566	0.972822721
CotAD_12948	CotAD_50572	0.977957034
CotAD_12948	CotAD_57674	0.890005047
CotAD_12948	CotAD_58625	0.85258474
CotAD_12948	CotAD_59262	0.954718145
CotAD_12948	CotAD_74738	0.919933715
CotAD_12948	CotAD_76044	0.885420719
CotAD_12948	CotAD_76485	0.94760777
CotAD_12966	CotAD_41755	0.97194403
CotAD_12966	CotAD_43071	0.933809127
CotAD_12966	CotAD_53439	0.925434231
CotAD_12966	CotAD_68600	0.898028446
CotAD_13201	CotAD_13846	0.944843738
CotAD_13201	CotAD_14204	0.858452981
CotAD_13201	CotAD_16405	0.984027994
CotAD_13201	CotAD_31582	0.880739633
CotAD_13201	CotAD_43202	0.977210897
CotAD_13201	CotAD_44189	0.862225218
CotAD_13201	CotAD_52582	0.925630488
CotAD_13201	CotAD_53194	0.991271876
CotAD_13201	CotAD_53345	0.862706568
CotAD_13201	CotAD_55927	0.965928655
CotAD_13201	CotAD_57442	0.978326412
CotAD_13201	CotAD_57941	0.871170779
CotAD_13201	CotAD_58386	0.910861294
CotAD_13201	CotAD_61487	0.877471463
CotAD_13201	CotAD_63231	0.980715771
CotAD_13201	CotAD_65280	0.988220103
CotAD_13201	CotAD_68866	0.864300453
CotAD_13380	CotAD_13984	0.952196433
CotAD_13380	CotAD_14644	0.884073259
CotAD_13380	CotAD_14885	0.909028184
CotAD_13380	CotAD_15901	0.9801485
CotAD_13380	CotAD_20084	0.956489375
CotAD_13380	CotAD_22589	0.934139057
CotAD_13380	CotAD_23944	0.956845643
CotAD_13380	CotAD_26286	0.882216587
CotAD_13380	CotAD_28975	0.998308382
CotAD_13380	CotAD_29508	0.920250403
CotAD_13380	CotAD_31046	0.979411128
CotAD_13380	CotAD_31500	0.886542935
CotAD_13380	CotAD_34703	0.961273791
CotAD_13380	CotAD_35019	0.853657239
CotAD_13380	CotAD_36752	0.925741878
CotAD_13380	CotAD_38629	0.909172029
CotAD_13380	CotAD_38642	0.956914616
CotAD_13380	CotAD_42081	0.961339784
CotAD_13380	CotAD_43702	0.903480505
CotAD_13380	CotAD_44271	0.975281367
CotAD_13380	CotAD_44554	0.90704884
CotAD_13380	CotAD_48711	0.868054705
CotAD_13380	CotAD_49363	0.971516706
CotAD_13380	CotAD_54719	0.8881959
CotAD_13380	CotAD_55941	0.991722884
CotAD_13380	CotAD_57068	0.877845518
CotAD_13380	CotAD_58178	0.993823573
CotAD_13380	CotAD_58182	0.91005551
CotAD_13380	CotAD_58951	0.99145917
CotAD_13380	CotAD_59159	0.915908797
CotAD_13380	CotAD_60302	0.97195279
CotAD_13380	CotAD_61631	0.927848242
CotAD_13380	CotAD_63160	0.905317314
CotAD_13380	CotAD_68082	0.892696409
CotAD_13380	CotAD_68339	0.976575381
CotAD_13380	CotAD_69274	0.87661651
CotAD_13380	CotAD_70273	0.955151946
CotAD_13380	CotAD_70673	0.880759479
CotAD_13380	CotAD_73480	0.860676248
CotAD_13380	CotAD_76531	0.890277212
CotAD_13454	CotAD_16844	0.873819734
CotAD_13454	CotAD_17131	0.992622855
CotAD_13454	CotAD_18954	0.995681415
CotAD_13454	CotAD_19473	0.985979293
CotAD_13454	CotAD_48898	0.920667737
CotAD_13454	CotAD_48922	0.857571358
CotAD_13454	CotAD_50110	0.94829179
CotAD_13454	CotAD_53439	0.863110511
CotAD_13454	CotAD_60767	0.915225945
CotAD_13454	CotAD_67669	0.971599989
CotAD_13454	CotAD_74765	0.904009949
CotAD_13571	CotAD_14829	0.914282652
CotAD_13571	CotAD_16160	0.949077613
CotAD_13571	CotAD_16844	0.876004697
CotAD_13571	CotAD_19997	0.983586385
CotAD_13571	CotAD_27935	0.901176899
CotAD_13571	CotAD_32779	0.889387608
CotAD_13571	CotAD_42566	0.89221254
CotAD_13571	CotAD_48922	0.892891381
CotAD_13571	CotAD_50572	0.887859572
CotAD_13571	CotAD_56065	0.939084008
CotAD_13571	CotAD_57548	0.947546342
CotAD_13571	CotAD_57674	0.975414704
CotAD_13571	CotAD_58625	0.977616991
CotAD_13571	CotAD_73461	0.97174941
CotAD_13571	CotAD_74973	0.945880678
CotAD_13571	CotAD_76485	0.914807282
CotAD_13780	CotAD_20574	0.99991988
CotAD_13780	CotAD_21973	0.850386776
CotAD_13780	CotAD_23830	0.943531062
CotAD_13780	CotAD_24192	0.95476142
CotAD_13780	CotAD_26142	0.929218532
CotAD_13780	CotAD_30367	0.897314273
CotAD_13780	CotAD_31304	0.881621704
CotAD_13780	CotAD_31998	0.92732078
CotAD_13780	CotAD_35212	0.851144998
CotAD_13780	CotAD_38120	0.90076544
CotAD_13780	CotAD_42429	0.879701302
CotAD_13780	CotAD_44038	0.99504694
CotAD_13780	CotAD_48236	0.984398104
CotAD_13780	CotAD_53142	0.88957795
CotAD_13780	CotAD_55667	0.932311523
CotAD_13780	CotAD_57285	0.990994419
CotAD_13780	CotAD_58017	0.870888975
CotAD_13780	CotAD_61686	0.855131265
CotAD_13780	CotAD_63569	0.896514458
CotAD_13780	CotAD_65283	0.871231469
CotAD_13780	CotAD_67783	0.892584106
CotAD_13780	CotAD_70267	0.858708254
CotAD_13780	CotAD_70498	0.928081662
CotAD_13780	CotAD_73304	0.922813174
CotAD_13787	CotAD_18951	0.94224226
CotAD_13787	CotAD_19751	0.899403097
CotAD_13787	CotAD_25044	0.852807204
CotAD_13787	CotAD_32253	0.851466513
CotAD_13787	CotAD_32779	0.880424998
CotAD_13787	CotAD_34017	0.8546523
CotAD_13787	CotAD_37600	0.965928239
CotAD_13787	CotAD_37644	0.936986847
CotAD_13787	CotAD_39068	0.939247657
CotAD_13787	CotAD_39555	0.980241747
CotAD_13787	CotAD_42566	0.87766677
CotAD_13787	CotAD_43724	0.856203172
CotAD_13787	CotAD_44098	0.905344525
CotAD_13787	CotAD_50572	0.881930078
CotAD_13787	CotAD_54974	0.917545541
CotAD_13787	CotAD_59262	0.940839315
CotAD_13787	CotAD_74738	0.977085295
CotAD_13787	CotAD_76044	0.982163851
CotAD_13787	CotAD_76485	0.856680238
CotAD_13846	CotAD_14204	0.904676132
CotAD_13846	CotAD_16405	0.930417388
CotAD_13846	CotAD_31582	0.929193183
CotAD_13846	CotAD_41428	0.872529694
CotAD_13846	CotAD_43202	0.924254039
CotAD_13846	CotAD_50555	0.857130801
CotAD_13846	CotAD_52582	0.978733003
CotAD_13846	CotAD_53194	0.936962684
CotAD_13846	CotAD_55927	0.914045891
CotAD_13846	CotAD_57442	0.925262823
CotAD_13846	CotAD_58386	0.962411193
CotAD_13846	CotAD_63231	0.927423248
CotAD_13846	CotAD_65280	0.934205708
CotAD_13846	CotAD_68866	0.911103827
CotAD_13846	CotAD_71263	0.891364281
CotAD_13984	CotAD_14644	0.925778348
CotAD_13984	CotAD_14885	0.952920106
CotAD_13984	CotAD_15901	0.971029248
CotAD_13984	CotAD_19922	0.876188394
CotAD_13984	CotAD_20084	0.912306151
CotAD_13984	CotAD_21499	0.885187353
CotAD_13984	CotAD_22589	0.891765679
CotAD_13984	CotAD_23944	0.912633295
CotAD_13984	CotAD_26286	0.92376115
CotAD_13984	CotAD_28975	0.95374947
CotAD_13984	CotAD_29508	0.878984557
CotAD_13984	CotAD_31046	0.971755258
CotAD_13984	CotAD_31500	0.928462016
CotAD_13984	CotAD_32864	0.855991396
CotAD_13984	CotAD_34703	0.990254125
CotAD_13984	CotAD_35019	0.89277056
CotAD_13984	CotAD_36752	0.884039694
CotAD_13984	CotAD_38629	0.953076715
CotAD_13984	CotAD_38642	0.912696628
CotAD_13984	CotAD_42081	0.990184504
CotAD_13984	CotAD_43702	0.863534408
CotAD_13984	CotAD_44271	0.929550224
CotAD_13984	CotAD_44554	0.95076532
CotAD_13984	CotAD_48711	0.908384766
CotAD_13984	CotAD_49363	0.926097576
CotAD_13984	CotAD_49383	0.872163362
CotAD_13984	CotAD_51335	0.884595922
CotAD_13984	CotAD_54719	0.930258505
CotAD_13984	CotAD_55806	0.859064057
CotAD_13984	CotAD_55941	0.944617862
CotAD_13984	CotAD_57068	0.919013354
CotAD_13984	CotAD_57729	0.857950866
CotAD_13984	CotAD_58178	0.946541701
CotAD_13984	CotAD_58182	0.954038626
CotAD_13984	CotAD_58951	0.944376328
CotAD_13984	CotAD_59159	0.960413262
CotAD_13984	CotAD_60302	0.979210851
CotAD_13984	CotAD_61631	0.973425448
CotAD_13984	CotAD_63160	0.948880599
CotAD_13984	CotAD_64580	0.86853258
CotAD_13984	CotAD_66239	0.887597972
CotAD_13984	CotAD_68082	0.935150996
CotAD_13984	CotAD_68339	0.930736769
CotAD_13984	CotAD_69274	0.917678724
CotAD_13984	CotAD_70273	0.996789447
CotAD_13984	CotAD_70673	0.922178273
CotAD_13984	CotAD_73480	0.900380489
CotAD_13984	CotAD_76531	0.851356638
CotAD_14204	CotAD_21413	0.86259319
CotAD_14204	CotAD_31582	0.972049877
CotAD_14204	CotAD_37604	0.917423399
CotAD_14204	CotAD_38363	0.923144009
CotAD_14204	CotAD_41428	0.961593477
CotAD_14204	CotAD_50555	0.943272618
CotAD_14204	CotAD_52582	0.923106386
CotAD_14204	CotAD_52824	0.885674689
CotAD_14204	CotAD_53194	0.851817562
CotAD_14204	CotAD_57059	0.869229822
CotAD_14204	CotAD_58386	0.938237706
CotAD_14204	CotAD_67663	0.90188397
CotAD_14204	CotAD_68866	0.99240039
CotAD_14204	CotAD_71263	0.984069504
CotAD_14644	CotAD_14885	0.970419808
CotAD_14644	CotAD_15901	0.900530776
CotAD_14644	CotAD_19922	0.943187964
CotAD_14644	CotAD_21499	0.953470039
CotAD_14644	CotAD_26286	0.997681801
CotAD_14644	CotAD_27721	0.874215325
CotAD_14644	CotAD_28975	0.885431765
CotAD_14644	CotAD_31046	0.901164506
CotAD_14644	CotAD_31500	0.996932043
CotAD_14644	CotAD_32864	0.92015538
CotAD_14644	CotAD_34703	0.917294303
CotAD_14644	CotAD_35019	0.962143936
CotAD_14644	CotAD_37245	0.862421097
CotAD_14644	CotAD_38629	0.970258018
CotAD_14644	CotAD_42081	0.917233662
CotAD_14644	CotAD_42400	0.869482983
CotAD_14644	CotAD_42420	0.889291026
CotAD_14644	CotAD_44271	0.864236095
CotAD_14644	CotAD_44554	0.972655746
CotAD_14644	CotAD_47835	0.87960727
CotAD_14644	CotAD_48711	0.980031154
CotAD_14644	CotAD_49283	0.860029312
CotAD_14644	CotAD_49363	0.861207168
CotAD_14644	CotAD_49383	0.938592955
CotAD_14644	CotAD_51335	0.952793906
CotAD_14644	CotAD_54719	0.994896655
CotAD_14644	CotAD_55806	0.923655492
CotAD_14644	CotAD_55811	0.863829833
CotAD_14644	CotAD_55941	0.877440489
CotAD_14644	CotAD_57068	0.992227974
CotAD_14644	CotAD_57729	0.922387277
CotAD_14644	CotAD_58178	0.879124781
CotAD_14644	CotAD_58182	0.969266398
CotAD_14644	CotAD_58808	0.884494835
CotAD_14644	CotAD_58951	0.877229004
CotAD_14644	CotAD_59159	0.962785587
CotAD_14644	CotAD_60302	0.907669403
CotAD_14644	CotAD_61308	0.859975321
CotAD_14644	CotAD_61631	0.950027648
CotAD_14644	CotAD_63160	0.97462664
CotAD_14644	CotAD_64580	0.934450109
CotAD_14644	CotAD_66049	0.868074884
CotAD_14644	CotAD_66239	0.95622644
CotAD_14644	CotAD_66427	0.855378697
CotAD_14644	CotAD_68082	0.989426795
CotAD_14644	CotAD_68339	0.865276744
CotAD_14644	CotAD_69274	0.990695486
CotAD_14644	CotAD_70273	0.922984519
CotAD_14644	CotAD_70673	0.995863161
CotAD_14644	CotAD_70862	0.859381973
CotAD_14644	CotAD_73480	0.970857086
CotAD_14829	CotAD_16160	0.961817822
CotAD_14829	CotAD_16844	0.955136057
CotAD_14829	CotAD_19997	0.900304892
CotAD_14829	CotAD_27935	0.984609313
CotAD_14829	CotAD_48898	0.905150186
CotAD_14829	CotAD_48922	0.974895379
CotAD_14829	CotAD_50110	0.879723991
CotAD_14829	CotAD_56065	0.972254213
CotAD_14829	CotAD_57548	0.963390993
CotAD_14829	CotAD_57674	0.893334609
CotAD_14829	CotAD_58625	0.934095833
CotAD_14829	CotAD_60767	0.910484291
CotAD_14829	CotAD_67669	0.860202322
CotAD_14829	CotAD_73461	0.939558597
CotAD_14829	CotAD_74765	0.921846118
CotAD_14829	CotAD_74973	0.965112758
CotAD_14835	CotAD_16375	0.963227626
CotAD_14835	CotAD_18871	0.937018701
CotAD_14835	CotAD_19922	0.885811719
CotAD_14835	CotAD_20837	0.979941803
CotAD_14835	CotAD_21499	0.876801386
CotAD_14835	CotAD_23102	0.893111914
CotAD_14835	CotAD_26793	0.860244606
CotAD_14835	CotAD_27721	0.956494262
CotAD_14835	CotAD_32311	0.898249784
CotAD_14835	CotAD_32864	0.90730445
CotAD_14835	CotAD_35019	0.869459604
CotAD_14835	CotAD_37245	0.970721769
CotAD_14835	CotAD_38581	0.954812077
CotAD_14835	CotAD_40836	0.994383761
CotAD_14835	CotAD_42400	0.962115878
CotAD_14835	CotAD_42420	0.939320279
CotAD_14835	CotAD_43046	0.853578795
CotAD_14835	CotAD_44777	0.887273174
CotAD_14835	CotAD_47835	0.95022614
CotAD_14835	CotAD_48711	0.855020515
CotAD_14835	CotAD_48876	0.998043409
CotAD_14835	CotAD_49283	0.973697237
CotAD_14835	CotAD_49383	0.889950964
CotAD_14835	CotAD_51335	0.877383474
CotAD_14835	CotAD_55737	0.854659385
CotAD_14835	CotAD_55806	0.903914993
CotAD_14835	CotAD_55811	0.968983812
CotAD_14835	CotAD_57729	0.905137801
CotAD_14835	CotAD_58808	0.944666532
CotAD_14835	CotAD_61308	0.973764766
CotAD_14835	CotAD_61743	0.971780205
CotAD_14835	CotAD_64580	0.893744654
CotAD_14835	CotAD_64682	0.871863729
CotAD_14835	CotAD_65489	0.966009211
CotAD_14835	CotAD_66049	0.963810829
CotAD_14835	CotAD_66239	0.874443195
CotAD_14835	CotAD_66427	0.97957352
CotAD_14835	CotAD_69047	0.988716957
CotAD_14835	CotAD_70862	0.974507953
CotAD_14835	CotAD_73480	0.862311777
CotAD_14835	CotAD_76611	0.927978502
CotAD_14885	CotAD_15901	0.926338137
CotAD_14885	CotAD_19922	0.916538311
CotAD_14885	CotAD_20084	0.87228506
CotAD_14885	CotAD_21499	0.926300351
CotAD_14885	CotAD_22589	0.853323364
CotAD_14885	CotAD_23944	0.872586829
CotAD_14885	CotAD_26286	0.968223916
CotAD_14885	CotAD_27721	0.850935192
CotAD_14885	CotAD_28975	0.910456535
CotAD_14885	CotAD_31046	0.927004966
CotAD_14885	CotAD_31500	0.973341754
CotAD_14885	CotAD_32864	0.894653989
CotAD_14885	CotAD_34703	0.943984057
CotAD_14885	CotAD_35019	0.934531988
CotAD_14885	CotAD_38629	0.99982919
CotAD_14885	CotAD_38642	0.87264525
CotAD_14885	CotAD_42081	0.943920198
CotAD_14885	CotAD_42420	0.865292127
CotAD_14885	CotAD_44271	0.888181768
CotAD_14885	CotAD_44554	0.997649308
CotAD_14885	CotAD_47835	0.856071208
CotAD_14885	CotAD_48711	0.951496907
CotAD_14885	CotAD_49363	0.885000494
CotAD_14885	CotAD_49383	0.91217422
CotAD_14885	CotAD_51335	0.925658555
CotAD_14885	CotAD_54719	0.975298096
CotAD_14885	CotAD_55806	0.897981093
CotAD_14885	CotAD_55941	0.902055741
CotAD_14885	CotAD_57068	0.963056915
CotAD_14885	CotAD_57729	0.896775626
CotAD_14885	CotAD_58178	0.903826077
CotAD_14885	CotAD_58182	0.998782317
CotAD_14885	CotAD_58808	0.860725684
CotAD_14885	CotAD_58951	0.901833462
CotAD_14885	CotAD_59159	0.991941621
CotAD_14885	CotAD_60302	0.933850784
CotAD_14885	CotAD_61631	0.978481442
CotAD_14885	CotAD_63160	0.995593562
CotAD_14885	CotAD_64580	0.908238784
CotAD_14885	CotAD_66239	0.928916563
CotAD_14885	CotAD_68082	0.980627331
CotAD_14885	CotAD_68339	0.889274867
CotAD_14885	CotAD_69274	0.961604792
CotAD_14885	CotAD_70273	0.949977028
CotAD_14885	CotAD_70673	0.966501064
CotAD_14885	CotAD_73480	0.942797599
CotAD_15901	CotAD_19922	0.85329766
CotAD_15901	CotAD_20084	0.938158492
CotAD_15901	CotAD_21499	0.86187675
CotAD_15901	CotAD_22589	0.916567543
CotAD_15901	CotAD_23944	0.938502536
CotAD_15901	CotAD_26286	0.898611499
CotAD_15901	CotAD_28975	0.981784878
CotAD_15901	CotAD_29508	0.903143314
CotAD_15901	CotAD_31046	0.999235426
CotAD_15901	CotAD_31500	0.903083901
CotAD_15901	CotAD_34703	0.980434612
CotAD_15901	CotAD_35019	0.869103447
CotAD_15901	CotAD_36752	0.908451843
CotAD_15901	CotAD_38629	0.926486955
CotAD_15901	CotAD_38642	0.938569142
CotAD_15901	CotAD_42081	0.980502999
CotAD_15901	CotAD_43702	0.886926559
CotAD_15901	CotAD_44271	0.956300586
CotAD_15901	CotAD_44554	0.924290434
CotAD_15901	CotAD_48711	0.883975826
CotAD_15901	CotAD_49363	0.952666955
CotAD_15901	CotAD_51335	0.86131302
CotAD_15901	CotAD_54719	0.904792831
CotAD_15901	CotAD_55941	0.972164951
CotAD_15901	CotAD_57068	0.894093491
CotAD_15901	CotAD_58178	0.974191325
CotAD_15901	CotAD_58182	0.927400994
CotAD_15901	CotAD_58951	0.971910557
CotAD_15901	CotAD_59159	0.933457382
CotAD_15901	CotAD_60302	0.99150295
CotAD_15901	CotAD_61631	0.945814598
CotAD_15901	CotAD_63160	0.922499212
CotAD_15901	CotAD_66239	0.864174306
CotAD_15901	CotAD_68082	0.90944617
CotAD_15901	CotAD_68339	0.957549464
CotAD_15901	CotAD_69274	0.892823281
CotAD_15901	CotAD_70273	0.97409126
CotAD_15901	CotAD_70673	0.897105338
CotAD_15901	CotAD_73480	0.876353133
CotAD_15901	CotAD_76531	0.874152882
CotAD_16160	CotAD_16844	0.919945575
CotAD_16160	CotAD_19997	0.934132853
CotAD_16160	CotAD_27935	0.947465888
CotAD_16160	CotAD_42566	0.850582516
CotAD_16160	CotAD_48898	0.873162343
CotAD_16160	CotAD_48922	0.938400886
CotAD_16160	CotAD_56065	0.989021828
CotAD_16160	CotAD_57548	0.998317255
CotAD_16160	CotAD_57674	0.926685282
CotAD_16160	CotAD_58625	0.970284084
CotAD_16160	CotAD_60767	0.87816128
CotAD_16160	CotAD_73461	0.976135657
CotAD_16160	CotAD_74765	0.888803927
CotAD_16160	CotAD_74973	0.996487076
CotAD_16160	CotAD_76485	0.87129876
CotAD_16375	CotAD_18871	0.971977911
CotAD_16375	CotAD_19696	0.866231109
CotAD_16375	CotAD_19922	0.856166162
CotAD_16375	CotAD_20837	0.982667059
CotAD_16375	CotAD_23102	0.925133139
CotAD_16375	CotAD_26793	0.890148082
CotAD_16375	CotAD_27721	0.922519065
CotAD_16375	CotAD_31670	0.87014763
CotAD_16375	CotAD_32311	0.930608367
CotAD_16375	CotAD_32864	0.876370642
CotAD_16375	CotAD_37245	0.935842863
CotAD_16375	CotAD_38581	0.990997411
CotAD_16375	CotAD_40836	0.968529298
CotAD_16375	CotAD_42400	0.92778489
CotAD_16375	CotAD_42420	0.906421609
CotAD_16375	CotAD_43046	0.883061284
CotAD_16375	CotAD_44777	0.918913091
CotAD_16375	CotAD_47835	0.916645671
CotAD_16375	CotAD_48876	0.965062555
CotAD_16375	CotAD_49283	0.938627975
CotAD_16375	CotAD_49383	0.860059234
[truncated: 3,209 more rows]
