# Supplementary material for: Transcriptomic analysis of cultivated cotton Gossypium hirsutum provides insights into host responses upon whitefly-mediated transmission of cotton leaf curl disease
Source: PLoS One. 2019 Feb 7;14(2):e0210011. doi: 10.1371/journal.pone.0210011 (PMC6366760; doi:10.1371/journal.pone.0210011)
Supplement: S5 Table — (CSV) [file pone.0210011.s012.csv]

Gene ID	CC
CotAD_00095	0.544568609
CotAD_00137	0.598447941
CotAD_00286	0.517143827
CotAD_00297	0.550541174
CotAD_00432	0.588034146
CotAD_00994	0.522421155
CotAD_01080	0.421989227
CotAD_01225	0.521805657
CotAD_01340	0.438605206
CotAD_01557	0.619421834
CotAD_01613	0.618648275
CotAD_01650	0.410934642
CotAD_01715	0.596763189
CotAD_01790	0.593672945
CotAD_02522	0.338211781
CotAD_02529	0.606796295
CotAD_02694	0.568687885
CotAD_02818	0.621928094
CotAD_02915	0.423051135
CotAD_02998	0.599468446
CotAD_03051	0.300773057
CotAD_03478	0.467420804
CotAD_03556	0.549608455
CotAD_03603	0.615020862
CotAD_03687	0.547006447
CotAD_03733	0.468719151
CotAD_03817	0.542467064
CotAD_04062	0.621017157
CotAD_04066	0.405530749
CotAD_04433	0.543017076
CotAD_04660	0.414144332
CotAD_04678	0.373848893
CotAD_04792	0.544366349
CotAD_04808	0.516502356
CotAD_05066	0.410001688
CotAD_05097	0.442624669
CotAD_05128	0.415644976
CotAD_05147	0.549016503
CotAD_05171	0.516584982
CotAD_05360	0.60244155
CotAD_05724	0.550265686
CotAD_05900	0.461791989
CotAD_06088	0.5583244
CotAD_06253	0.531294234
CotAD_06933	0.538913798
CotAD_07007	0.500131624
CotAD_07017	0.545563587
CotAD_07101	0.444499311
CotAD_07125	0.457175621
CotAD_07151	0.611457306
CotAD_07542	0.619028458
CotAD_08031	0.622464605
CotAD_08077	0.622451984
CotAD_08671	0.548055411
CotAD_08746	0.491352901
CotAD_08773	0.619375698
CotAD_08801	0.533844035
CotAD_09207	0.549415367
CotAD_09372	0.550766014
CotAD_09595	0.48405495
CotAD_09666	0.517310568
CotAD_10063	0.587210705
CotAD_10143	0.404519028
CotAD_10769	0.52728678
CotAD_10959	0.52554216
CotAD_11361	0.510949056
CotAD_11434	0.615095611
CotAD_11447	0.547980347
CotAD_11464	0.400581766
CotAD_11669	0.45459007
CotAD_11727	0.584300002
CotAD_12287	0.541715394
CotAD_12293	0.527734161
CotAD_12433	0.594880798
CotAD_12465	0.371480806
CotAD_12809	0.410831201
CotAD_12914	0.534910998
CotAD_12922	0.616096089
CotAD_12948	0.534460534
CotAD_12966	0.498358846
CotAD_13201	0.527049127
CotAD_13380	0.620075146
CotAD_13454	0.513172277
CotAD_13475	0.489684383
CotAD_13571	0.528050026
CotAD_13780	0.550556643
CotAD_13787	0.5392388
CotAD_13846	0.52997459
CotAD_13984	0.621298158
CotAD_14204	0.535399076
CotAD_14644	0.622501995
CotAD_14829	0.523793695
CotAD_14835	0.617829975
CotAD_14885	0.622243653
CotAD_15901	0.62061582
CotAD_16160	0.525801324
CotAD_16375	0.615702417
CotAD_16405	0.526209845
CotAD_16642	0.60181285
CotAD_16844	0.521320392
CotAD_17067	0.453616967
CotAD_17131	0.512690928
CotAD_18089	0.400692639
CotAD_18149	0.447340489
CotAD_18871	0.613885499
CotAD_18951	0.536650375
CotAD_18954	0.513445849
CotAD_19080	0.535551817
CotAD_19166	0.423241496
CotAD_19385	0.41609092
CotAD_19473	0.512241027
CotAD_19483	0.41432799
CotAD_19555	0.575216692
CotAD_19598	0.406589278
CotAD_19696	0.606041441
CotAD_19746	0.48747465
CotAD_19751	0.543524889
CotAD_19767	0.546512854
CotAD_19847	0.594393157
CotAD_19854	0.535425552
CotAD_19922	0.6219096
CotAD_19997	0.528739904
CotAD_20015	0.503202275
CotAD_20084	0.618570666
CotAD_20234	0.599266506
CotAD_20574	0.550556061
CotAD_20837	0.616710259
CotAD_21413	0.543720851
CotAD_21499	0.622099174
CotAD_21595	0.461077155
CotAD_21862	0.485201874
CotAD_21973	0.550245352
CotAD_22070	0.603732061
CotAD_22589	0.617605351
CotAD_23102	0.610657723
CotAD_23289	0.373994264
CotAD_23585	0.411481329
CotAD_23633	0.45428315
CotAD_23830	0.550824059
CotAD_23944	0.61858553
CotAD_23994	0.589577972
CotAD_24161	0.405970968
CotAD_24192	0.55078882
CotAD_24589	0.405594411
CotAD_24901	0.461507747
CotAD_25044	0.545700747
CotAD_25302	0.400355338
CotAD_25788	0.548027432
CotAD_26142	0.55085446
CotAD_26286	0.622504176
CotAD_26447	0.47981462
CotAD_26563	0.407134272
CotAD_26572	0.546696305
CotAD_26793	0.608018725
CotAD_27429	0.546034992
CotAD_27721	0.619810108
CotAD_27935	0.522986378
CotAD_27956	0.382922776
CotAD_28260	0.365286605
CotAD_28371	0.399098528
CotAD_28812	0.446346061
CotAD_28898	0.495004243
CotAD_28937	0.44422982
CotAD_28975	0.620121532
CotAD_29143	0.58664086
CotAD_29159	0.551656714
CotAD_29508	0.616982524
CotAD_29531	0.594330972
CotAD_29566	0.417452155
CotAD_29713	0.400227773
CotAD_29860	0.549192231
CotAD_29894	0.570206102
CotAD_30209	0.34247214
CotAD_30367	0.548961197
CotAD_30629	0.476625005
CotAD_30720	0.577212155
CotAD_30791	0.547996938
CotAD_30814	0.302400484
CotAD_31046	0.620635578
CotAD_31304	0.550678944
CotAD_31500	0.622493206
CotAD_31543	0.573459783
CotAD_31581	0.490024519
CotAD_31582	0.53389352
CotAD_31670	0.606382952
CotAD_31949	0.482939188
CotAD_31980	0.414436298
CotAD_31998	0.549582388
CotAD_32225	0.406606965
CotAD_32253	0.545751423
CotAD_32261	0.417981222
CotAD_32311	0.611050456
CotAD_32452	0.437243673
CotAD_32453	0.406455333
CotAD_32779	0.533410716
CotAD_32864	0.621321926
CotAD_33011	0.438788718
CotAD_33041	0.535461315
CotAD_33064	0.336852513
CotAD_33630	0.585996066
CotAD_34017	0.5456245
CotAD_34066	0.587191794
CotAD_34325	0.383968874
CotAD_34348	0.405951475
CotAD_34349	0.407714516
CotAD_34703	0.621096078
CotAD_35019	0.622211104
CotAD_35212	0.547624301
CotAD_35387	0.299017437
CotAD_35396	0.541664944
CotAD_35451	0.533557528
CotAD_35632	0.59336178
CotAD_36227	0.548697703
CotAD_36370	0.550157704
CotAD_36546	0.382805863
CotAD_36752	0.617231813
CotAD_36883	0.54849222
CotAD_36999	0.456256423
CotAD_37180	0.448676843
CotAD_37245	0.619311134
CotAD_37498	0.523621225
CotAD_37600	0.54061777
CotAD_37604	0.540073888
CotAD_37644	0.536386728
CotAD_38120	0.549040118
CotAD_38190	0.546369475
CotAD_38196	0.532635331
CotAD_38363	0.53972053
CotAD_38581	0.615140704
CotAD_38604	0.301870272
CotAD_38629	0.622241137
CotAD_38642	0.618588331
CotAD_38742	0.560135674
CotAD_39068	0.541770617
CotAD_39092	0.528035282
CotAD_39287	0.485820392
CotAD_39493	0.453324999
CotAD_39555	0.53841316
CotAD_39658	0.420397466
CotAD_39669	0.509937891
CotAD_39867	0.596448363
CotAD_39891	0.478131547
CotAD_40836	0.617526454
CotAD_41198	0.4662912
CotAD_41428	0.537459277
CotAD_41755	0.496733604
CotAD_41775	0.533186939
CotAD_42081	0.621094487
CotAD_42083	0.546416614
CotAD_42400	0.619626419
CotAD_42420	0.620333074
CotAD_42429	0.5484893
CotAD_42465	0.495488942
CotAD_42566	0.533249754
CotAD_42837	0.410401882
CotAD_43045	0.480350752
CotAD_43046	0.607462051
CotAD_43071	0.494438432
CotAD_43111	0.483481447
CotAD_43185	0.31337179
CotAD_43202	0.525826243
CotAD_43642	0.308904092
CotAD_43702	0.616204344
CotAD_43724	0.545554259
CotAD_44038	0.550507691
CotAD_44078	0.540748979
CotAD_44098	0.543262171
CotAD_44189	0.518253676
CotAD_44271	0.619287148
CotAD_44515	0.467161064
CotAD_44554	0.622273657
CotAD_44777	0.610198912
CotAD_44957	0.401783185
CotAD_46454	0.539494058
CotAD_46771	0.484943022
CotAD_47205	0.488553975
CotAD_47292	0.579112629
CotAD_47586	0.468456001
CotAD_47715	0.459941941
CotAD_47835	0.620007943
CotAD_47901	0.53804377
CotAD_48066	0.549098404
CotAD_48183	0.54909322
CotAD_48206	0.4294785
CotAD_48236	0.550379774
CotAD_48514	0.474888087
CotAD_48711	0.622395943
CotAD_48876	0.617727078
CotAD_48898	0.518284128
CotAD_48922	0.522453378
CotAD_49283	0.619184626
CotAD_49363	0.619148424
CotAD_49383	0.621806183
CotAD_49386	0.426339241
CotAD_49439	0.548944158
CotAD_49921	0.488643403
CotAD_50110	0.51654009
CotAD_50236	0.598073111
CotAD_50400	0.576640184
CotAD_50555	0.538509942
CotAD_50572	0.533493801
CotAD_50574	0.389848211
CotAD_50789	0.320965589
CotAD_51335	0.622087994
CotAD_51418	0.600002201
CotAD_51544	0.485791081
CotAD_52106	0.401138256
CotAD_52383	0.453263282
CotAD_52398	0.539587603
CotAD_52428	0.529236026
CotAD_52582	0.531088792
CotAD_52653	0.583315555
CotAD_52824	0.542119672
CotAD_52954	0.365718758
CotAD_53142	0.54876392
CotAD_53173	0.588346988
CotAD_53194	0.526598505
CotAD_53254	0.366276515
CotAD_53345	0.518289606
CotAD_53439	0.503034668
CotAD_53475	0.46257323
CotAD_54106	0.536981355
CotAD_54719	0.622483389
CotAD_54879	0.548236557
CotAD_54974	0.542713409
CotAD_55294	0.316158966
CotAD_55347	0.388457751
CotAD_55392	0.373701374
CotAD_55521	0.605337651
CotAD_55667	0.549656204
CotAD_55737	0.607554528
CotAD_55806	0.621424538
CotAD_55811	0.619381178
CotAD_55926	0.576805591
CotAD_55927	0.52515598
CotAD_55941	0.619834489
CotAD_55954	0.379234174
CotAD_56065	0.525262342
CotAD_57033	0.594100464
CotAD_57059	0.543251245
CotAD_57068	0.622491304
CotAD_57125	0.557257157
CotAD_57285	0.550601509
CotAD_57336	0.448871254
CotAD_57442	0.525890769
CotAD_57513	0.438345473
CotAD_57548	0.525727526
CotAD_57674	0.529083392
CotAD_57729	0.621389392
CotAD_57930	0.443284476
CotAD_57941	0.5189102
CotAD_58017	0.550599824
CotAD_58178	0.6198977
CotAD_58182	0.622223524
CotAD_58386	0.531976576
CotAD_58499	0.364409608
CotAD_58616	0.599257784
CotAD_58625	0.527104253
CotAD_58808	0.620177135
CotAD_58951	0.61982618
CotAD_59159	0.622095837
CotAD_59262	0.536582952
CotAD_59366	0.549146815
CotAD_59437	0.594523607
CotAD_59460	0.371116719
CotAD_59658	0.462797485
CotAD_59664	0.485605722
CotAD_60090	0.548186205
CotAD_60302	0.620827035
CotAD_60462	0.574140156
CotAD_60637	0.433556807
CotAD_60767	0.518629543
CotAD_60861	0.546292999
CotAD_60975	0.531255208
CotAD_61308	0.619181606
CotAD_61487	0.519361607
CotAD_61620	0.546598126
CotAD_61631	0.621826091
CotAD_61676	0.295709803
CotAD_61686	0.550348953
CotAD_61743	0.616236801
CotAD_61990	0.51360735
CotAD_62004	0.413035033
CotAD_62119	0.430395207
CotAD_62194	0.594074667
CotAD_62517	0.456055825
CotAD_62536	0.441306984
CotAD_62580	0.543676996
CotAD_62591	0.432429583
CotAD_62633	0.395157134
CotAD_62817	0.452443094
CotAD_63160	0.622296089
CotAD_63231	0.526026195
CotAD_63236	0.404873963
CotAD_63393	0.465919355
CotAD_63458	0.553378075
CotAD_63569	0.55075742
CotAD_64093	0.431610663
CotAD_64409	0.512009111
CotAD_64580	0.621704724
CotAD_64682	0.608963819
CotAD_64819	0.5171544
CotAD_65158	0.558258303
CotAD_65280	0.526436954
CotAD_65283	0.55060325
CotAD_65325	0.561926329
CotAD_65489	0.615882265
CotAD_65582	0.545945446
CotAD_65712	0.487724844
CotAD_65779	0.488566391
CotAD_66021	0.574721754
CotAD_66049	0.619568134
CotAD_66182	0.509263724
CotAD_66239	0.622138309
CotAD_66427	0.618891143
CotAD_67663	0.541053883
CotAD_67669	0.514987246
CotAD_67755	0.528370968
CotAD_67783	0.550742903
CotAD_68082	0.622445196
CotAD_68086	0.412846388
CotAD_68339	0.619333112
CotAD_68486	0.515334992
CotAD_68600	0.49220266
CotAD_68801	0.513732017
CotAD_68866	0.535003272
CotAD_68997	0.555362615
CotAD_69047	0.618414209
CotAD_69274	0.622483671
CotAD_69877	0.549219823
CotAD_70267	0.550415972
CotAD_70273	0.621234869
CotAD_70481	0.477582802
CotAD_70498	0.55085459
CotAD_70673	0.622502226
CotAD_70725	0.426377673
CotAD_70728	0.526486257
CotAD_70769	0.504272108
CotAD_70862	0.619146494
CotAD_71226	0.338068892
CotAD_71263	0.536232065
CotAD_71447	0.440048145
CotAD_71497	0.448024652
CotAD_71846	0.605458203
CotAD_71875	0.426247304
CotAD_71964	0.541104602
CotAD_72437	0.547480437
CotAD_72481	0.382920281
CotAD_72539	0.453136614
CotAD_72607	0.548116292
CotAD_73094	0.572959165
CotAD_73167	0.467119193
CotAD_73304	0.550840037
CotAD_73357	0.538865028
CotAD_73373	0.389831183
CotAD_73461	0.526845402
CotAD_73480	0.622306135
CotAD_73723	0.403479858
CotAD_74738	0.538271086
CotAD_74765	0.519334304
CotAD_74973	0.525642523
CotAD_75642	0.548566963
CotAD_75654	0.533562586
CotAD_75871	0.339288283
CotAD_76044	0.539951883
CotAD_76485	0.531978054
CotAD_76531	0.615580314
CotAD_76611	0.613232765
